# Supplementary material for: Tris(ethane-1,2-diamine-κ2 N,N′)nickel(II) 5-hy­droxy­isophthalate monohydrate
Source: Acta Crystallogr Sect E Struct Rep Online. 2011 Jan 26;67(Pt 2):m257–8. doi: 10.1107/S1600536811001449 (PMC3051561; doi:10.1107/S1600536811001449)
Supplement: Supplementary file 1 [file e-67-0m257-sup1.cif]

##############################################################################
###                                                                        ###
###        Electronic paper (Acta Crystallographica Section E)             ###
###                                                                        ###
##############################################################################
#                                                                            #
# This CIF contains the data in a paper accepted for publication in Acta     #
# Crystallographica Section E. It conforms to the requirements of Notes      #
# for Authors for Section E, and has been peer reviewed under the auspices   #
# of the IUCr Commission on Journals.                                        #
#                                                                            #
# Full details of the Crystallographic Information File format               #
# are given in the paper "The Crystallographic Information File (CIF):       #
# a New Standard Archive File for Crystallography" by S. R. Hall, F. H.      #
# Allen and I. D. Brown [Acta Cryst. (1991), A47, 655-685].                  #
#                                                                            #
# The current version of the core CIF dictionary is obtainable from          #
# ftp://ftp.iucr.org/pub/cif_core.dic. The current version number is 2.4.    #
#                                                                            #
# Software is freely available for graphical display of the structure(s) in  #
# this CIF.  For information consult the CIF home page http://www.iucr.org/  #
# cif/home.html                                                              #
#                                                                            #
# This file may be used for bona fide research purposes within the           #
# scientific community so long as proper attribution is given to the journal # 
# article from which it was obtained.                                        #
#                                                                            #
##############################################################################
                                             
data_I
_audit_creation_method     SHELXL-97
_chemical_name_systematic
;
Tris(ethane-1,2-diamine-\k^2^<i>N</i>,<i>N</i>')nickel(II)
5-hydroxyisophthalate monohydrate
;
_chemical_name_common     ?
_chemical_formula_moiety     'C6 H24 N6 Ni 2+, C8 H4 O5 2-, H2 O'
_chemical_formula_sum     'C14 H30 N6 Ni O6'
_chemical_formula_iupac     '[Ni (C2 H8 N2)3] (C8 H4 O5), H2 O'
_chemical_formula_weight     437.13
_chemical_melting_point     ?
_symmetry_cell_setting     monoclinic
_symmetry_space_group_name_H-M     'P 21/c'
_symmetry_space_group_name_Hall     '-P 2ybc'
loop_
    _symmetry_equiv_pos_as_xyz
    'x, y, z'
    '-x, y+1/2, -z+1/2'
    '-x, -y, -z'
    'x, -y-1/2, z-1/2'
_cell_length_a     8.208(5)
_cell_length_b     14.590(5)
_cell_length_c     16.581(5)
_cell_angle_alpha     90.000
_cell_angle_beta     97.747(5)
_cell_angle_gamma     90.000
_cell_volume     1967.5(15)
_cell_formula_units_Z     4
_cell_measurement_reflns_used     3656
_cell_measurement_theta_min     2.00
_cell_measurement_theta_max     51.00
_cell_measurement_temperature     293(2)
_exptl_crystal_description     block
_exptl_crystal_colour     brown
_exptl_crystal_size_max     0.10
_exptl_crystal_size_mid     0.08
_exptl_crystal_size_min     0.06
_exptl_crystal_density_diffrn     1.476
_exptl_crystal_density_meas     1.476
_exptl_crystal_density_method     'not measured'
_exptl_crystal_F_000     928
_exptl_absorpt_coefficient_mu     1.029
_exptl_absorpt_correction_type     multi-scan
_exptl_absorpt_process_details     '(SADABS; Sheldrick, 1996)'
_exptl_absorpt_correction_T_min     0.906
_exptl_absorpt_correction_T_max     0.940
_exptl_special_details     ?
_diffrn_ambient_temperature     293(2)
_diffrn_radiation_type     MoK\a
_diffrn_radiation_wavelength     0.71069
_diffrn_radiation_source     'fine-focus sealed tube'
_diffrn_radiation_monochromator     graphite
_diffrn_measurement_device_type     'Bruker APEX CCD area-detector'
_diffrn_measurement_method     \w
_diffrn_detector_area_resol_mean     ?
_diffrn_reflns_number     8306
_diffrn_reflns_av_R_equivalents     0.0262
_diffrn_reflns_av_sigmaI/netI     0.0348
_diffrn_reflns_theta_min     1.87
_diffrn_reflns_theta_max     25.50
_diffrn_reflns_theta_full     25.50
_diffrn_measured_fraction_theta_max     0.980
_diffrn_measured_fraction_theta_full     0.980
_diffrn_reflns_limit_h_min     -8
_diffrn_reflns_limit_h_max     9
_diffrn_reflns_limit_k_min     -16
_diffrn_reflns_limit_k_max     17
_diffrn_reflns_limit_l_min     -20
_diffrn_reflns_limit_l_max     9
_diffrn_standards_number     ?
_diffrn_standards_interval_count     ?
_diffrn_standards_interval_time     ?
_diffrn_standards_decay_%     ?
_refine_special_details
;
 Refinement of F^2^ against ALL reflections.  The weighted R-factor wR and
 goodness of fit S are based on F^2^, conventional R-factors R are based
 on F, with F set to zero for negative F^2^. The threshold expression of
 F^2^ > 2sigma(F^2^) is used only for calculating R-factors(gt) etc. and is
 not relevant to the choice of reflections for refinement.  R-factors based
 on F^2^ are statistically about twice as large as those based on F, and R-
 factors based on ALL data will be even larger.
;
_reflns_number_total     3656
_reflns_number_gt     2997
_reflns_threshold_expression     I>2\s(I)
_refine_ls_structure_factor_coef     Fsqd
_refine_ls_matrix_type     full
_refine_ls_R_factor_all     0.0406
_refine_ls_R_factor_gt     0.0318
_refine_ls_wR_factor_gt     0.0873
_refine_ls_wR_factor_ref     0.0918
_refine_ls_goodness_of_fit_ref     1.000
_refine_ls_restrained_S_all     1.000
_refine_ls_number_reflns     3656
_refine_ls_number_parameters     258
_refine_ls_number_restraints     4
_refine_ls_hydrogen_treatment     mixed
_refine_ls_weighting_scheme     calc
_refine_ls_weighting_details
         'calc w=1/[\s^2^(Fo^2^)+(0.0592P)^2^+0.2444P] where P=(Fo^2^+2Fc^2^)/3'
_atom_sites_solution_hydrogens     geom
_atom_sites_solution_primary     direct
_atom_sites_solution_secondary     difmap
_refine_ls_shift/su_max     0.004
_refine_ls_shift/su_mean     0.000
_refine_diff_density_max     0.449
_refine_diff_density_min     -0.385
_refine_ls_extinction_method     none
_refine_ls_extinction_coef     ?
loop_
    _atom_type_symbol
    _atom_type_description
    _atom_type_scat_dispersion_real
    _atom_type_scat_dispersion_imag
    _atom_type_scat_source
    'C' 'C' 0.0033 0.0016
                         'International Tables Vol C Tables 4.2.6.8 and 6.1.1.4'
    'H' 'H' 0.0000 0.0000
                         'International Tables Vol C Tables 4.2.6.8 and 6.1.1.4'
    'N' 'N' 0.0061 0.0033
                         'International Tables Vol C Tables 4.2.6.8 and 6.1.1.4'
    'O' 'O' 0.0106 0.0060
                         'International Tables Vol C Tables 4.2.6.8 and 6.1.1.4'
    'P' 'P' 0.1023 0.0942
                         'International Tables Vol C Tables 4.2.6.8 and 6.1.1.4'
    'Ni' 'Ni' 0.3393 1.1124
                         'International Tables Vol C Tables 4.2.6.8 and 6.1.1.4'
_computing_data_collection     'SMART (Bruker, 2007)'
_computing_cell_refinement     'SAINT (Bruker, 2007)'
_computing_data_reduction     'SAINT (Bruker, 2007)'
_computing_structure_solution     'SHELXS97 (Sheldrick, 2008)'
_computing_structure_refinement     'SHELXL97 (Sheldrick, 2008)'
_computing_molecular_graphics     'SHELXTL (Sheldrick, 2008)'
_computing_publication_material     'SHELXTL (Sheldrick, 2008)'
loop_
    _atom_site_type_symbol
    _atom_site_label
    _atom_site_fract_x
    _atom_site_fract_y
    _atom_site_fract_z
    _atom_site_U_iso_or_equiv
    _atom_site_adp_type
    _atom_site_calc_flag
    _atom_site_refinement_flags
    _atom_site_occupancy
    _atom_site_disorder_assembly
    _atom_site_disorder_group
    Ni Ni1 0.91637(3) 0.259626(17) 0.974252(16) 0.02383(11) Uani d . 1 . .
    O O5 0.4795(2) 1.20853(10) 0.77712(10) 0.0387(4) Uani d . 1 . .
    H H4 0.5319 1.2412 0.7497 0.058 Uiso calc R 1 . .
    C C4 1.2188(3) 0.3041(2) 1.08329(16) 0.0453(6) Uani d . 1 . .
    H H17 1.1993 0.3693 1.0888 0.054 Uiso calc R 1 . .
    H H18 1.3343 0.2922 1.1010 0.054 Uiso calc R 1 . .
    C C9 0.4722(3) 0.96063(13) 0.79873(13) 0.0247(5) Uani d . 1 . .
    O O2 0.3689(2) 0.81120(11) 0.81877(12) 0.0564(6) Uani d . 1 . .
    O O3 0.8221(2) 0.88664(12) 0.64932(12) 0.0527(5) Uani d . 1 . .
    O O4 0.8811(2) 1.03211(12) 0.62789(11) 0.0469(5) Uani d . 1 . .
    N N5 0.8745(2) 0.40180(13) 0.95883(12) 0.0338(4) Uani d . 1 . .
    H H14 0.8949 0.4308 1.0071 0.041 Uiso calc R 1 . .
    H H13 0.9411 0.4252 0.9251 0.041 Uiso calc R 1 . .
    C C13 0.5152(3) 1.11865(13) 0.76445(13) 0.0263(5) Uani d . 1 . .
    C C11 0.6694(2) 0.99956(13) 0.70870(12) 0.0232(4) Uani d . 1 . .
    O O1 0.3348(3) 0.91643(12) 0.90927(12) 0.0614(6) Uani d . 1 . .
    N N4 1.1751(2) 0.27597(14) 0.99752(13) 0.0352(5) Uani d . 1 . .
    H H19 1.2254 0.2228 0.9885 0.042 Uiso calc R 1 . .
    H H20 1.2080 0.3189 0.9642 0.042 Uiso calc R 1 . .
    N N3 0.9414(3) 0.26683(14) 1.10360(12) 0.0369(5) Uani d . 1 . .
    H H31 0.9101 0.3224 1.1193 0.044 Uiso calc R 1 . .
    H H32 0.8776 0.2242 1.1230 0.044 Uiso calc R 1 . .
    C C8 0.8013(3) 0.97061(15) 0.65782(13) 0.0300(5) Uani d . 1 . .
    C C10 0.5897(3) 0.93413(14) 0.74970(13) 0.0254(5) Uani d . 1 . .
    H H2 0.6146 0.8724 0.7446 0.030 Uiso calc R 1 . .
    C C12 0.6296(3) 1.09163(13) 0.71495(12) 0.0248(4) Uani d . 1 . .
    H H3 0.6800 1.1353 0.6858 0.030 Uiso calc R 1 . .
    C C14 0.4373(3) 1.05317(14) 0.80625(13) 0.0283(5) Uani d . 1 . .
    H H1 0.3609 1.0714 0.8397 0.034 Uiso calc R 1 . .
    N N2 0.9402(2) 0.11470(13) 0.97466(11) 0.0359(5) Uani d . 1 . .
    H H27 1.0404 0.0985 0.9995 0.043 Uiso calc R 1 . .
    H H28 0.8642 0.0894 1.0021 0.043 Uiso calc R 1 . .
    N N1 0.9271(3) 0.24104(13) 0.84709(13) 0.0346(5) Uani d D 1 . .
    N N6 0.6543(3) 0.25611(13) 0.96287(14) 0.0384(5) Uani d . 1 . .
    H H16 0.6125 0.2314 0.9148 0.046 Uiso calc R 1 . .
    H H15 0.6214 0.2221 1.0030 0.046 Uiso calc R 1 . .
    C C7 0.3851(3) 0.89121(15) 0.84474(15) 0.0338(5) Uani d . 1 . .
    C C1 0.9958(3) 0.14870(17) 0.83782(15) 0.0386(6) Uani d . 1 . .
    H H21 1.1139 0.1497 0.8540 0.046 Uiso calc R 1 . .
    H H24 0.9747 0.1298 0.7813 0.046 Uiso calc R 1 . .
    C C2 0.9176(3) 0.08176(16) 0.89022(15) 0.0436(6) Uani d . 1 . .
    H H22 0.8012 0.0761 0.8707 0.052 Uiso calc R 1 . .
    H H23 0.9679 0.0219 0.8875 0.052 Uiso calc R 1 . .
    C C5 0.5970(3) 0.35214(19) 0.96839(17) 0.0465(7) Uani d . 1 . .
    H H11 0.6052 0.3705 1.0250 0.056 Uiso calc R 1 . .
    H H10 0.4828 0.3569 0.9445 0.056 Uiso calc R 1 . .
    C C6 0.7013(3) 0.41394(18) 0.92398(18) 0.0464(7) Uani d . 1 . .
    H H12 0.6869 0.3987 0.8665 0.056 Uiso calc R 1 . .
    H H9 0.6686 0.4773 0.9296 0.056 Uiso calc R 1 . .
    C C3 1.1144(3) 0.25055(18) 1.13507(16) 0.0436(6) Uani d . 1 . .
    H H30 1.1393 0.1857 1.1327 0.052 Uiso calc R 1 . .
    H H29 1.1369 0.2704 1.1913 0.052 Uiso calc R 1 . .
    O O6 0.3136(3) 0.07283(15) 0.99974(13) 0.0559(5) Uani d D 1 . .
    H H5 0.399(3) 0.074(2) 1.0317(17) 0.067 Uiso d D 1 . .
    H H6 0.335(4) 0.0285(17) 0.9720(17) 0.067 Uiso d D 1 . .
    H H26 1.001(3) 0.2840(15) 0.8337(15) 0.041(7) Uiso d D 1 . .
    H H25 0.827(3) 0.2482(17) 0.8153(16) 0.046(8) Uiso d D 1 . .
loop_
    _atom_site_aniso_label
    _atom_site_aniso_U_11
    _atom_site_aniso_U_22
    _atom_site_aniso_U_33
    _atom_site_aniso_U_12
    _atom_site_aniso_U_13
    _atom_site_aniso_U_23
    Ni1 0.02321(18) 0.02431(16) 0.02524(17) -0.00172(10) 0.00789(12) 0.00261(10)
    O5 0.0551(11) 0.0185(7) 0.0477(10) 0.0084(7) 0.0258(9) 0.0027(7)
    C4 0.0298(14) 0.0588(17) 0.0457(15) -0.0068(12) -0.0003(12) -0.0092(13)
    C9 0.0259(11) 0.0224(10) 0.0270(11) -0.0007(8) 0.0086(9) -0.0007(8)
    O2 0.0734(14) 0.0239(9) 0.0829(14) -0.0119(8) 0.0509(12) -0.0092(9)
    O3 0.0599(12) 0.0319(9) 0.0750(13) 0.0058(8) 0.0414(11) -0.0119(9)
    O4 0.0528(11) 0.0409(10) 0.0549(11) 0.0008(8) 0.0363(9) 0.0066(8)
    N5 0.0342(11) 0.0324(10) 0.0368(11) -0.0025(8) 0.0123(9) 0.0024(8)
    C13 0.0324(12) 0.0182(10) 0.0293(11) 0.0053(8) 0.0079(9) 0.0007(8)
    C11 0.0242(11) 0.0236(10) 0.0226(10) 0.0003(8) 0.0058(9) -0.0014(8)
    O1 0.1002(16) 0.0370(10) 0.0593(13) -0.0193(10) 0.0558(12) -0.0076(8)
    N4 0.0284(11) 0.0381(11) 0.0407(12) -0.0017(8) 0.0106(9) 0.0031(9)
    N3 0.0388(12) 0.0384(11) 0.0358(11) -0.0020(9) 0.0136(10) 0.0022(8)
    C8 0.0323(12) 0.0306(12) 0.0291(12) 0.0021(9) 0.0116(10) -0.0044(9)
    C10 0.0318(12) 0.0174(10) 0.0280(11) 0.0004(8) 0.0075(9) -0.0021(8)
    C12 0.0301(11) 0.0200(10) 0.0258(11) -0.0008(8) 0.0092(9) 0.0030(8)
    C14 0.0308(12) 0.0258(11) 0.0314(12) 0.0034(9) 0.0154(10) -0.0008(9)
    N2 0.0401(12) 0.0328(10) 0.0352(11) -0.0043(9) 0.0064(9) 0.0054(8)
    N1 0.0383(13) 0.0343(11) 0.0322(11) -0.0027(9) 0.0086(10) 0.0030(8)
    N6 0.0320(12) 0.0428(12) 0.0414(12) -0.0073(8) 0.0088(10) 0.0039(9)
    C7 0.0383(13) 0.0235(11) 0.0427(14) -0.0020(9) 0.0174(11) 0.0015(9)
    C1 0.0428(14) 0.0403(13) 0.0333(13) 0.0041(11) 0.0077(11) -0.0063(10)
    C2 0.0599(17) 0.0281(12) 0.0408(14) -0.0025(11) -0.0001(13) -0.0019(10)
    C5 0.0266(13) 0.0508(16) 0.0636(18) 0.0047(11) 0.0113(13) 0.0016(13)
    C6 0.0364(14) 0.0396(14) 0.0620(18) 0.0084(11) 0.0016(13) 0.0115(12)
    C3 0.0438(16) 0.0565(17) 0.0294(13) 0.0077(12) 0.0016(12) -0.0015(11)
    O6 0.0534(13) 0.0568(13) 0.0561(14) 0.0171(10) 0.0023(10) -0.0102(10)
_geom_special_details
;
 All esds (except the esd in the dihedral angle between two l.s. planes)
 are estimated using the full covariance matrix.  The cell esds are taken
 into account individually in the estimation of esds in distances, angles
 and torsion angles; correlations between esds in cell parameters are only
 used when they are defined by crystal symmetry.  An approximate (isotropic)
 treatment of cell esds is used for estimating esds involving l.s. planes.
;
loop_
    _geom_bond_atom_site_label_1
    _geom_bond_atom_site_label_2
    _geom_bond_site_symmetry_2
    _geom_bond_distance
    _geom_bond_publ_flag
    Ni1 N5 . 2.112(2) yes
    Ni1 N4 . 2.120(2) yes
    Ni1 N2 . 2.123(2) yes
    Ni1 N3 . 2.129(2) yes
    Ni1 N6 . 2.135(2) yes
    Ni1 N1 . 2.139(2) yes
    O5 C13 . 1.366(2) ?
    O5 H4 . 0.8200 ?
    C4 N4 . 1.477(3) ?
    C4 C3 . 1.510(4) ?
    C4 H17 . 0.9700 ?
    C4 H18 . 0.9700 ?
    C9 C14 . 1.389(3) ?
    C9 C10 . 1.397(3) ?
    C9 C7 . 1.505(3) ?
    O2 C7 . 1.245(3) ?
    O3 C8 . 1.248(3) ?
    O4 C8 . 1.252(3) ?
    N5 C6 . 1.472(3) ?
    N5 H14 . 0.9000 ?
    N5 H13 . 0.9000 ?
    C13 C12 . 1.385(3) ?
    C13 C14 . 1.386(3) ?
    C11 C10 . 1.386(3) ?
    C11 C12 . 1.390(3) ?
    C11 C8 . 1.520(3) ?
    O1 C7 . 1.253(3) ?
    N4 H19 . 0.9000 ?
    N4 H20 . 0.9000 ?
    N3 C3 . 1.464(4) ?
    N3 H31 . 0.9000 ?
    N3 H32 . 0.9000 ?
    C10 H2 . 0.9300 ?
    C12 H3 . 0.9300 ?
    C14 H1 . 0.9300 ?
    N2 C2 . 1.468(3) ?
    N2 H27 . 0.9000 ?
    N2 H28 . 0.9000 ?
    N1 C1 . 1.476(3) ?
    N1 H26 . 0.922(17) ?
    N1 H25 . 0.922(18) ?
    N6 C5 . 1.485(3) ?
    N6 H16 . 0.9000 ?
    N6 H15 . 0.9000 ?
    C1 C2 . 1.507(3) ?
    C1 H21 . 0.9700 ?
    C1 H24 . 0.9700 ?
    C2 H22 . 0.9700 ?
    C2 H23 . 0.9700 ?
    C5 C6 . 1.502(4) ?
    C5 H11 . 0.9700 ?
    C5 H10 . 0.9700 ?
    C6 H12 . 0.9700 ?
    C6 H9 . 0.9700 ?
    C3 H30 . 0.9700 ?
    C3 H29 . 0.9700 ?
    O6 H5 . 0.818(18) ?
    O6 H6 . 0.826(17) ?
loop_
    _geom_angle_atom_site_label_1
    _geom_angle_atom_site_label_2
    _geom_angle_atom_site_label_3
    _geom_angle_site_symmetry_1
    _geom_angle_site_symmetry_3
    _geom_angle
    _geom_angle_publ_flag
    N5 Ni1 N4 . . 93.10(8) ?
    N5 Ni1 N2 . . 172.57(8) ?
    N4 Ni1 N2 . . 91.25(8) ?
    N5 Ni1 N3 . . 93.76(8) ?
    N4 Ni1 N3 . . 81.53(8) ?
    N2 Ni1 N3 . . 92.84(7) ?
    N5 Ni1 N6 . . 82.39(7) ?
    N4 Ni1 N6 . . 172.57(8) ?
    N2 Ni1 N6 . . 93.89(8) ?
    N3 Ni1 N6 . . 92.85(8) ?
    N5 Ni1 N1 . . 91.88(8) ?
    N4 Ni1 N1 . . 91.15(8) ?
    N2 Ni1 N1 . . 82.00(7) ?
    N3 Ni1 N1 . . 170.99(8) ?
    N6 Ni1 N1 . . 94.87(9) ?
    C13 O5 H4 . . 109.5 ?
    N4 C4 C3 . . 108.7(2) ?
    N4 C4 H17 . . 109.9 ?
    C3 C4 H17 . . 109.9 ?
    N4 C4 H18 . . 109.9 ?
    C3 C4 H18 . . 109.9 ?
    H17 C4 H18 . . 108.3 ?
    C14 C9 C10 . . 119.18(18) ?
    C14 C9 C7 . . 119.40(18) ?
    C10 C9 C7 . . 121.40(18) ?
    C6 N5 Ni1 . . 107.36(14) ?
    C6 N5 H14 . . 110.2 ?
    Ni1 N5 H14 . . 110.2 ?
    C6 N5 H13 . . 110.2 ?
    Ni1 N5 H13 . . 110.2 ?
    H14 N5 H13 . . 108.5 ?
    O5 C13 C12 . . 122.75(18) ?
    O5 C13 C14 . . 117.49(18) ?
    C12 C13 C14 . . 119.70(18) ?
    C10 C11 C12 . . 119.87(18) ?
    C10 C11 C8 . . 119.97(18) ?
    C12 C11 C8 . . 120.15(18) ?
    C4 N4 Ni1 . . 108.26(14) ?
    C4 N4 H19 . . 110.0 ?
    Ni1 N4 H19 . . 110.0 ?
    C4 N4 H20 . . 110.0 ?
    Ni1 N4 H20 . . 110.0 ?
    H19 N4 H20 . . 108.4 ?
    C3 N3 Ni1 . . 107.96(15) ?
    C3 N3 H31 . . 110.1 ?
    Ni1 N3 H31 . . 110.1 ?
    C3 N3 H32 . . 110.1 ?
    Ni1 N3 H32 . . 110.1 ?
    H31 N3 H32 . . 108.4 ?
    O3 C8 O4 . . 124.9(2) ?
    O3 C8 C11 . . 117.01(19) ?
    O4 C8 C11 . . 118.07(19) ?
    C11 C10 C9 . . 120.22(18) ?
    C11 C10 H2 . . 119.9 ?
    C9 C10 H2 . . 119.9 ?
    C13 C12 C11 . . 120.28(18) ?
    C13 C12 H3 . . 119.9 ?
    C11 C12 H3 . . 119.9 ?
    C13 C14 C9 . . 120.70(18) ?
    C13 C14 H1 . . 119.6 ?
    C9 C14 H1 . . 119.6 ?
    C2 N2 Ni1 . . 108.85(14) ?
    C2 N2 H27 . . 109.9 ?
    Ni1 N2 H27 . . 109.9 ?
    C2 N2 H28 . . 109.9 ?
    Ni1 N2 H28 . . 109.9 ?
    H27 N2 H28 . . 108.3 ?
    C1 N1 Ni1 . . 106.58(15) ?
    C1 N1 H26 . . 108.8(17) ?
    Ni1 N1 H26 . . 105.5(16) ?
    C1 N1 H25 . . 111.6(16) ?
    Ni1 N1 H25 . . 113.4(19) ?
    H26 N1 H25 . . 111(2) ?
    C5 N6 Ni1 . . 107.19(14) ?
    C5 N6 H16 . . 110.3 ?
    Ni1 N6 H16 . . 110.3 ?
    C5 N6 H15 . . 110.3 ?
    Ni1 N6 H15 . . 110.3 ?
    H16 N6 H15 . . 108.5 ?
    O2 C7 O1 . . 122.6(2) ?
    O2 C7 C9 . . 119.42(19) ?
    O1 C7 C9 . . 118.0(2) ?
    N1 C1 C2 . . 109.4(2) ?
    N1 C1 H21 . . 109.8 ?
    C2 C1 H21 . . 109.8 ?
    N1 C1 H24 . . 109.8 ?
    C2 C1 H24 . . 109.8 ?
    H21 C1 H24 . . 108.2 ?
    N2 C2 C1 . . 109.18(19) ?
    N2 C2 H22 . . 109.8 ?
    C1 C2 H22 . . 109.8 ?
    N2 C2 H23 . . 109.8 ?
    C1 C2 H23 . . 109.8 ?
    H22 C2 H23 . . 108.3 ?
    N6 C5 C6 . . 109.3(2) ?
    N6 C5 H11 . . 109.8 ?
    C6 C5 H11 . . 109.8 ?
    N6 C5 H10 . . 109.8 ?
    C6 C5 H10 . . 109.8 ?
    H11 C5 H10 . . 108.3 ?
    N5 C6 C5 . . 108.6(2) ?
    N5 C6 H12 . . 110.0 ?
    C5 C6 H12 . . 110.0 ?
    N5 C6 H9 . . 110.0 ?
    C5 C6 H9 . . 110.0 ?
    H12 C6 H9 . . 108.3 ?
    N3 C3 C4 . . 108.1(2) ?
    N3 C3 H30 . . 110.1 ?
    C4 C3 H30 . . 110.1 ?
    N3 C3 H29 . . 110.1 ?
    C4 C3 H29 . . 110.1 ?
    H30 C3 H29 . . 108.4 ?
    H5 O6 H6 . . 99(3) ?
loop_
    _geom_torsion_atom_site_label_1
    _geom_torsion_atom_site_label_2
    _geom_torsion_atom_site_label_3
    _geom_torsion_atom_site_label_4
    _geom_torsion_site_symmetry_1
    _geom_torsion_site_symmetry_2
    _geom_torsion_site_symmetry_3
    _geom_torsion_site_symmetry_4
    _geom_torsion
    _geom_torsion_publ_flag
    N4 Ni1 N5 C6 . . . . 168.22(16) ?
    N2 Ni1 N5 C6 . . . . 42.5(6) ?
    N3 Ni1 N5 C6 . . . . -110.08(16) ?
    N6 Ni1 N5 C6 . . . . -17.70(16) ?
    N1 Ni1 N5 C6 . . . . 76.96(16) ?
    C3 C4 N4 Ni1 . . . . 40.3(2) ?
    N5 Ni1 N4 C4 . . . . 80.33(17) ?
    N2 Ni1 N4 C4 . . . . -105.70(17) ?
    N3 Ni1 N4 C4 . . . . -13.01(16) ?
    N6 Ni1 N4 C4 . . . . 28.1(7) ?
    N1 Ni1 N4 C4 . . . . 172.28(17) ?
    N5 Ni1 N3 C3 . . . . -109.45(16) ?
    N4 Ni1 N3 C3 . . . . -16.88(15) ?
    N2 Ni1 N3 C3 . . . . 73.96(16) ?
    N6 Ni1 N3 C3 . . . . 168.00(16) ?
    N1 Ni1 N3 C3 . . . . 19.1(6) ?
    C10 C11 C8 O3 . . . . 6.3(3) ?
    C12 C11 C8 O3 . . . . -174.4(2) ?
    C10 C11 C8 O4 . . . . -173.5(2) ?
    C12 C11 C8 O4 . . . . 5.8(3) ?
    C12 C11 C10 C9 . . . . -1.4(3) ?
    C8 C11 C10 C9 . . . . 177.87(19) ?
    C14 C9 C10 C11 . . . . -0.5(3) ?
    C7 C9 C10 C11 . . . . -179.3(2) ?
    O5 C13 C12 C11 . . . . 175.5(2) ?
    C14 C13 C12 C11 . . . . -1.6(3) ?
    C10 C11 C12 C13 . . . . 2.5(3) ?
    C8 C11 C12 C13 . . . . -176.8(2) ?
    O5 C13 C14 C9 . . . . -177.6(2) ?
    C12 C13 C14 C9 . . . . -0.3(4) ?
    C10 C9 C14 C13 . . . . 1.4(3) ?
    C7 C9 C14 C13 . . . . -179.8(2) ?
    N5 Ni1 N2 C2 . . . . 23.7(6) ?
    N4 Ni1 N2 C2 . . . . -102.10(16) ?
    N3 Ni1 N2 C2 . . . . 176.32(16) ?
    N6 Ni1 N2 C2 . . . . 83.27(16) ?
    N1 Ni1 N2 C2 . . . . -11.11(16) ?
    N5 Ni1 N1 C1 . . . . 166.69(16) ?
    N4 Ni1 N1 C1 . . . . 73.56(16) ?
    N2 Ni1 N1 C1 . . . . -17.54(16) ?
    N3 Ni1 N1 C1 . . . . 38.0(6) ?
    N6 Ni1 N1 C1 . . . . -110.79(16) ?
    N5 Ni1 N6 C5 . . . . -11.55(16) ?
    N4 Ni1 N6 C5 . . . . 41.3(7) ?
    N2 Ni1 N6 C5 . . . . 174.91(16) ?
    N3 Ni1 N6 C5 . . . . 81.87(17) ?
    N1 Ni1 N6 C5 . . . . -102.80(17) ?
    C14 C9 C7 O2 . . . . 155.0(2) ?
    C10 C9 C7 O2 . . . . -26.2(4) ?
    C14 C9 C7 O1 . . . . -26.6(4) ?
    C10 C9 C7 O1 . . . . 152.2(2) ?
    Ni1 N1 C1 C2 . . . . 43.2(2) ?
    Ni1 N2 C2 C1 . . . . 37.7(2) ?
    N1 C1 C2 N2 . . . . -55.4(3) ?
    Ni1 N6 C5 C6 . . . . 38.8(2) ?
    Ni1 N5 C6 C5 . . . . 44.1(2) ?
    N6 C5 C6 N5 . . . . -56.6(3) ?
    Ni1 N3 C3 C4 . . . . 43.4(2) ?
    N4 C4 C3 N3 . . . . -56.7(3) ?
loop_
    _geom_hbond_atom_site_label_D
    _geom_hbond_atom_site_label_H
    _geom_hbond_atom_site_label_A
    _geom_hbond_site_symmetry_A
    _geom_hbond_distance_DH
    _geom_hbond_distance_HA
    _geom_hbond_distance_DA
    _geom_hbond_angle_DHA
    O5 H4 O2 2_656 0.82 1.80 2.618(2) 174
    N5 H14 O4 4_576 0.90 2.09 2.958(3) 161
    N5 H13 O4 2_746 0.90 2.38 3.238(3) 159
    N5 H13 O3 2_746 0.90 2.50 3.266(3) 143
    N4 H19 O6 1_655 0.90 2.30 3.173(3) 162
    N4 H20 O3 2_746 0.90 2.11 2.924(3) 150
    N3 H31 O4 4_576 0.90 2.14 3.011(3) 162
    N3 H32 O2 3_667 0.90 2.41 3.214(3) 148
    N2 H27 O6 1_655 0.90 2.27 3.097(3) 152
    N2 H28 O1 3_667 0.90 2.34 3.190(3) 157
    N6 H16 O5 1_545 0.90 2.42 3.292(3) 164
    N6 H15 O1 3_667 0.90 2.49 3.285(3) 148
    O6 H5 O1 3_667 0.818(18) 2.277(19) 3.076(4) 165(3)
    O6 H6 O1 1_545 0.826(17) 1.938(19) 2.749(3) 167(3)
    N1 H26 O3 2_746 0.922(17) 2.076(18) 2.953(3) 158(2)
data_global
_journal_date_recd_electronic     2010-12-08
_journal_date_accepted     2011-01-20
_journal_name_full     'Acta Crystallographica, Section E'
_journal_year     2011
_journal_volume     67
_journal_issue      2
_journal_page_first     m257
_journal_page_last     m258
_journal_paper_category     QM
_journal_coeditor_code     HY2388
_publ_contact_author_name     'Cheng Wang'
_publ_contact_author_address
;
Key Laboratory of Polymer Functional Materials
College of Chemical Engineering
and Material
Heilongjiang University
Harbin
150080
China
;
_publ_contact_author_email     'wangc_93@yahoo.com'
_publ_contact_author_fax     '+86 45186608038'
_publ_contact_author_phone     '+86 45186608038'
_publ_section_title
;
Tris(ethane-1,2-diamine-\k^2^<i>N</i>,<i>N</i>')nickel(II) 5-hydroxyisophthalate
monohydrate
;
loop_
    _publ_author_name
    _publ_author_footnote
    _publ_author_address
    'Wang, Shu-Hong' .
;
College of Material Science and Chemical Engineering
Harbin Engineering University
Harbin 150001
People's Republic of China
and
Key Laboratory of Polymer Functional Materials
College of Chemical Engineering and Material
Heilongjiang University
Harbin 150080
People's Republic of China
;
    'Zhang, Bin' .
;
College of Material Science and Chemical Engineering
Harbin Engineering University
Harbin 150001
People's Republic of China
and
Institute of Petrochemistry
HLJ Academy of Sciences
Harbin 150040
People's Republic of China
;
    'Wang, Cheng' .
;
Key Laboratory of Polymer Functional Materials
College of Chemical Engineering and Material
Heilongjiang University
Harbin 150080
People's Republic of China
;
    'Xu, Guo-Qiang' .
;
Key Laboratory of Polymer Functional Materials
College of Chemical Engineering and Material
Heilongjiang University
Harbin 150080
People's Republic of China
;
    'Xie, Yang' .
;
Key Laboratory of Polymer Functional Materials
College of Chemical Engineering and Material
Heilongjiang University
Harbin 150080
People's Republic of China
;
