# Supplementary material for: Tris(ethane-1,2-diamine-κ2 N,N′)nickel(II) 5-hy­droxy­isophthalate monohydrate
Source: Acta Crystallogr Sect E Struct Rep Online. 2011 Jan 26;67(Pt 2):m257–8. doi: 10.1107/S1600536811001449 (PMC3051561; doi:10.1107/S1600536811001449)
Supplement: Supplementary file 2 [file e-67-0m257-Isup2.hkl]

# 
# h,k,l, Fc-squared, Fo-squared, sigma(Fo-squared) and status flag 
# 
data_I 
_shelx_title ' mm in P2(1)/c' 
_shelx_refln_list_code          4 
_shelx_F_calc_maximum      234.94 
_exptl_crystal_F_000       928.00 
_reflns_d_resolution_high  0.8254 
 
loop_ 
 _symmetry_equiv_pos_as_xyz 
 'x, y, z' 
 '-x, y+1/2, -z+1/2' 
 '-x, -y, -z' 
 'x, -y-1/2, z-1/2' 
 
_cell_length_a     8.2080 
_cell_length_b    14.5900 
_cell_length_c    16.5810 
_cell_angle_alpha  90.000 
_cell_angle_beta   97.747 
_cell_angle_gamma  90.000 
 
_shelx_F_squared_multiplier     1.000 
 
loop_ 
 _refln_index_h 
 _refln_index_k 
 _refln_index_l 
 _refln_F_squared_calc 
 _refln_F_squared_meas 
 _refln_F_squared_sigma 
 _refln_observed_status 
   1   0   0     4719.93     4558.05     88.68 o 
   2   0   0     8422.27     7901.59    152.84 o 
   3   0   0      259.00      240.34     28.69 o 
   4   0   0    13157.04    12967.49    250.47 o 
   5   0   0     4664.01     4626.63     94.40 o 
   6   0   0      983.10      917.31     41.21 o 
   7   0   0     3653.56     3692.68    120.76 o 
   8   0   0      550.00      558.19     35.44 o 
   9   0   0        0.01        0.00     12.26 o 
   1   1   0     8886.59     8380.45    190.71 o 
   2   1   0      387.83      319.50      9.23 o 
   3   1   0    33891.37    30524.84    417.83 o 
   4   1   0    22484.73    21584.12    292.39 o 
   5   1   0     1020.50     1002.13     18.43 o 
   6   1   0      355.03      355.23     13.65 o 
   7   1   0     1024.77      994.32     32.18 o 
   8   1   0      970.88      985.60     33.43 o 
   9   1   0      494.56      477.14     23.53 o 
   0   2   0    13536.86    11974.85    315.18 o 
   1   2   0    21887.37    19955.48    377.29 o 
   2   2   0     6380.12     6500.40     89.59 o 
   3   2   0      241.26      255.75      7.41 o 
   4   2   0      853.79      837.69     15.29 o 
   5   2   0     1608.93     1665.51     32.97 o 
   6   2   0     2834.47     2690.09     50.04 o 
   7   2   0     2998.87     2853.37     68.81 o 
   8   2   0      151.81      154.56     18.24 o 
   9   2   0       54.12       47.32     21.74 o 
   1   3   0        9.46        9.13      2.47 o 
   2   3   0     1021.81     1121.67     17.68 o 
   3   3   0     3757.37     3744.31     53.42 o 
   4   3   0     3422.91     3190.53     83.71 o 
   5   3   0     1543.00     1444.18    107.21 o 
   6   3   0      415.84      384.73     14.45 o 
   7   3   0      104.23       92.86     11.85 o 
   8   3   0      584.04      543.68     24.44 o 
   9   3   0     1534.92     1527.30     52.57 o 
   0   4   0     8054.38     7213.04    192.47 o 
   1   4   0    10630.54    10255.68    192.05 o 
   2   4   0     1059.07     1168.74     18.72 o 
   3   4   0      654.96      649.68     11.92 o 
   4   4   0     1109.95     1094.71     23.53 o 
   5   4   0     4953.37     4939.18     84.73 o 
   6   4   0     2018.64     2017.34     69.06 o 
   7   4   0     2002.60     1926.59     40.08 o 
   8   4   0      758.09      769.06     30.14 o 
   9   4   0      121.06      101.21     14.30 o 
   1   5   0     1895.90     1790.25     37.17 o 
   2   5   0    12989.92    13134.55    179.00 o 
   3   5   0     5721.32     5871.36     82.63 o 
   4   5   0     8790.09     8958.82    146.61 o 
   5   5   0      579.72      515.02     16.20 o 
   6   5   0        1.62        5.74     10.50 o 
   7   5   0      198.27      206.91     15.67 o 
   8   5   0     1566.05     1567.60     66.33 o 
   9   5   0      231.50      217.92     24.83 o 
   0   6   0    46387.03    42701.09   1117.66 o 
   1   6   0     6306.21     5906.58    176.42 o 
   2   6   0     1309.55     1349.08     32.25 o 
   3   6   0      236.61      220.95      9.96 o 
   4   6   0     4149.87     4264.95     74.29 o 
   5   6   0     4792.06     4775.68     83.40 o 
   6   6   0     2106.24     2149.70     43.63 o 
   7   6   0     1272.43     1263.36     30.65 o 
   8   6   0      402.70      406.47     22.35 o 
   9   6   0       69.48       55.33     18.03 o 
   1   7   0     4908.99     4701.92     92.28 o 
   2   7   0     1127.11     1114.33     22.27 o 
   3   7   0     6619.98     6612.49     93.65 o 
   4   7   0     4784.40     4845.21    110.09 o 
   5   7   0     1564.82     1556.04     33.63 o 
   6   7   0      306.43      316.23     14.84 o 
   7   7   0      177.10      169.36     12.84 o 
   8   7   0      725.23      717.93     29.84 o 
   9   7   0      610.08      587.96     39.41 o 
   0   8   0     6503.09     6295.63    173.05 o 
   1   8   0    10427.77    10676.67    203.06 o 
   2   8   0     1774.45     1643.61     31.03 o 
   3   8   0       11.16       13.84      4.71 o 
   4   8   0     1055.12     1115.25     26.63 o 
   5   8   0     1602.71     1664.74     36.07 o 
   6   8   0      583.61      560.45     19.48 o 
   7   8   0     1442.58     1521.35     35.98 o 
   8   8   0      127.75      148.42     15.02 o 
   1   9   0      272.50      279.49     20.04 o 
   2   9   0     1949.97     2045.35     38.01 o 
   3   9   0     3435.95     3490.90     76.60 o 
   4   9   0     1051.23      979.01     29.81 o 
   5   9   0     1611.30     1575.97     35.44 o 
   6   9   0       16.46       11.55      7.60 o 
   7   9   0       23.38       17.98      8.26 o 
   8   9   0      506.72      512.84     29.34 o 
   0  10   0      681.81      717.68     31.27 o 
   1  10   0     3095.38     3096.66     65.73 o 
   2  10   0     1771.15     1765.86     34.56 o 
   3  10   0        2.16        0.00      7.28 o 
   4  10   0       81.26       87.35     11.07 o 
   5  10   0      578.78      624.38     24.90 o 
   6  10   0     1729.31     1750.57     47.19 o 
   7  10   0       61.78       54.47     10.16 o 
   8  10   0      247.53      294.43     24.34 o 
   1  11   0      655.69      664.02     23.39 o 
   2  11   0     2116.25     2162.04     41.41 o 
   3  11   0      156.91      128.16     26.71 o 
   4  11   0      592.71      591.92     23.44 o 
   5  11   0      220.28      231.69     16.37 o 
   6  11   0      120.56      101.38     23.39 o 
   7  11   0        2.65        0.00     10.13 o 
   0  12   0     1382.33     1332.33     49.35 o 
   1  12   0     1742.96     1735.25     42.76 o 
   2  12   0       23.20       24.53      6.89 o 
   3  12   0     2087.81     1995.74     95.72 o 
   4  12   0     1455.68     1379.71     75.99 o 
   5  12   0      896.62      958.98     44.92 o 
   6  12   0      439.56      471.17     23.85 o 
   7  12   0      213.87      190.41     24.88 o 
   1  13   0     1591.26     1626.70     41.51 o 
   2  13   0       72.05       78.03     30.63 o 
   3  13   0     1984.21     2017.73     52.47 o 
   4  13   0      595.67      607.12     39.95 o 
   5  13   0       54.08       62.60     12.18 o 
   6  13   0        0.91        0.00     10.84 o 
   0  14   0     1203.77     1192.51     48.63 o 
   1  14   0     1012.00      946.89     29.52 o 
   2  14   0      157.95      167.82     14.83 o 
   3  14   0      153.82      138.73     14.08 o 
   4  14   0      393.19      402.94     22.27 o 
   5  14   0      244.41      267.57     19.49 o 
   6  14   0      259.65      260.98     28.64 o 
   1  15   0       30.06       34.25      9.89 o 
   2  15   0      162.04      144.62     14.98 o 
   3  15   0      373.36      369.36     21.58 o 
   4  15   0      244.66      278.78     28.15 o 
   5  15   0       88.66       84.87     14.41 o 
   0  16   0      232.24      257.28     23.96 o 
   1  16   0       27.07       24.26     15.56 o 
   2  16   0       61.87       64.07     12.73 o 
   3  16   0       85.08       91.23     13.99 o 
   4  16   0       46.10       36.76     12.21 o 
   1  17   0       48.51       53.22     18.03 o 
   2  17   0      127.51      129.69     15.73 o 
  -9   1   1       49.90       33.87     11.02 o 
  -8   1   1       20.67       18.10      9.80 o 
  -7   1   1       35.78       36.03     10.53 o 
  -6   1   1      302.97      284.26     23.59 o 
  -5   1   1      389.97      411.80     10.29 o 
  -4   1   1      454.86      514.59     10.74 o 
  -3   1   1     4669.28     4831.94     67.63 o 
  -2   1   1     9030.00     8760.90    119.87 o 
  -1   1   1       52.44       40.83      5.01 o 
   0   1   1       13.47       18.66      4.02 o 
   1   1   1     5196.30     5461.09     74.57 o 
   2   1   1      179.15      215.36      7.01 o 
   3   1   1     2705.89     2854.67     41.50 o 
   4   1   1      244.17      269.83      8.12 o 
   5   1   1       94.24      106.93      8.07 o 
   6   1   1      115.27      135.72      8.86 o 
   7   1   1       19.65       20.44     11.23 o 
   8   1   1       13.87        9.16      9.30 o 
   9   1   1        6.56       14.27     10.29 o 
  -9   2   1        0.89        0.00      9.85 o 
  -8   2   1       74.11       79.23     12.13 o 
  -7   2   1      325.69      319.68     28.31 o 
  -6   2   1      744.86      755.08     19.98 o 
  -5   2   1      550.48      631.34     16.79 o 
  -4   2   1     3361.29     3390.83     69.61 o 
  -3   2   1       41.34       36.03      6.01 o 
  -2   2   1     1594.09     1678.46     29.68 o 
  -1   2   1     1040.14      977.65     17.16 o 
   0   2   1        5.41        2.43      1.85 o 
   1   2   1      805.55      812.18     12.55 o 
   2   2   1     7562.36     7711.23    105.47 o 
   3   2   1      696.07      639.67     20.38 o 
   4   2   1      155.29      168.78     16.26 o 
   5   2   1      123.48      117.30      7.74 o 
   6   2   1      889.01      903.59     22.14 o 
   7   2   1       29.48       20.36      9.05 o 
   8   2   1        5.93        5.36     10.51 o 
   9   2   1       68.79       84.54     18.39 o 
  -9   3   1       32.62       27.61     11.72 o 
  -8   3   1      135.49      159.37     15.28 o 
  -7   3   1      132.54      123.54     13.23 o 
  -6   3   1       13.62        9.82      6.65 o 
  -5   3   1      358.13      453.30     14.24 o 
  -4   3   1       18.37        9.84      8.69 o 
  -3   3   1      170.95      179.27      9.36 o 
  -2   3   1     1261.74     1315.36     20.25 o 
  -1   3   1     1590.61     1702.52     25.05 o 
   0   3   1     1122.72     1090.25     23.13 o 
   1   3   1     3866.70     4052.30     64.37 o 
   2   3   1        4.65        0.00      2.31 o 
   3   3   1      558.76      671.63     12.26 o 
   4   3   1       53.43       68.15      4.38 o 
   5   3   1      422.99      448.12     58.32 o 
   6   3   1      320.27      305.89     17.66 o 
   7   3   1       16.15       16.37      8.99 o 
   8   3   1        5.05        0.77     13.94 o 
   9   3   1        8.73        0.00     13.45 o 
  -9   4   1       60.91       63.24     12.79 o 
  -8   4   1      136.52      107.93     13.74 o 
  -7   4   1       33.40       49.24      8.69 o 
  -6   4   1      501.80      439.33     33.66 o 
  -5   4   1      381.98      379.84     13.67 o 
  -4   4   1     2420.57     2587.14     46.94 o 
  -3   4   1      141.84      147.00      7.55 o 
  -2   4   1      590.95      604.00     11.20 o 
  -1   4   1     2769.11     2673.43     44.03 o 
   0   4   1     1388.03     1400.18     29.42 o 
   1   4   1      471.49      416.22     11.62 o 
   2   4   1      174.63      204.87      6.64 o 
   3   4   1     2788.42     2959.61     43.26 o 
   4   4   1      549.85      555.28     11.43 o 
   5   4   1      351.95      378.65     18.63 o 
   6   4   1        3.23        4.22      6.50 o 
   7   4   1       55.76       72.91      8.88 o 
   8   4   1       21.57       24.46     10.29 o 
   9   4   1       11.13       14.06     14.84 o 
  -9   5   1       50.90       20.21     10.90 o 
  -8   5   1      347.79      370.26     21.07 o 
  -7   5   1      592.91      506.59     62.09 o 
  -6   5   1       75.08      104.47      9.39 o 
  -5   5   1        1.95        0.00      5.56 o 
  -4   5   1     1493.47     1524.13     30.91 o 
  -3   5   1     1447.72     1727.80     27.12 o 
  -2   5   1        7.73       24.04      3.09 o 
  -1   5   1     2434.99     2292.35     46.35 o 
   0   5   1     6525.26     6488.73    123.62 o 
   1   5   1     1168.27      902.45     84.90 o 
   2   5   1      262.47      216.70      6.69 o 
   3   5   1        1.73        4.15      2.79 o 
   4   5   1      325.19      355.12     12.58 o 
   5   5   1      369.05      354.13     13.83 o 
   6   5   1      318.26      317.24     14.04 o 
   7   5   1      512.69      548.77     32.64 o 
   8   5   1       75.02       84.47     12.87 o 
   9   5   1       26.37       23.80     14.73 o 
  -9   6   1       31.71       18.87     11.02 o 
  -8   6   1      160.93      188.54     22.15 o 
  -7   6   1        0.84        0.00      7.05 o 
  -6   6   1      122.31      131.50     10.09 o 
  -5   6   1      170.07      162.94     10.41 o 
  -4   6   1     1010.49     1024.39     24.91 o 
  -3   6   1      349.53      375.08      9.20 o 
  -2   6   1      664.51      670.61     13.19 o 
  -1   6   1      470.05      647.50     17.19 o 
   0   6   1      156.15      137.46      7.76 o 
   1   6   1        0.83        2.74      2.65 o 
   2   6   1     1268.78     1413.08     26.07 o 
   3   6   1     3621.11     3854.71     56.20 o 
   4   6   1     2507.13     2768.76     50.83 o 
   5   6   1      385.22      409.10     20.63 o 
   6   6   1        4.49        0.41      6.60 o 
   7   6   1      107.82      114.73     10.09 o 
   8   6   1       22.15       22.20     14.42 o 
   9   6   1       66.03       80.52     19.89 o 
  -9   7   1        5.05        0.00     14.53 o 
  -8   7   1      207.28      226.78     18.20 o 
  -7   7   1       19.63        7.97      7.89 o 
  -6   7   1      694.86      714.41     21.74 o 
  -5   7   1      185.51      154.92     10.25 o 
  -4   7   1        4.37        2.11      6.33 o 
  -3   7   1      535.60      558.67     12.46 o 
  -2   7   1        5.25        2.71      3.85 o 
  -1   7   1     9180.38     9391.44    178.55 o 
   0   7   1      118.93       81.01     12.29 o 
   1   7   1     1641.83     1562.20     50.49 o 
   2   7   1      998.91     1025.69     20.93 o 
   3   7   1       76.29       73.55      5.65 o 
   4   7   1        1.03        2.71      5.94 o 
   5   7   1       71.29       80.70      8.80 o 
   6   7   1        1.60        0.00      6.68 o 
   7   7   1      631.65      651.23     20.94 o 
   8   7   1       63.94       94.38     18.96 o 
  -8   8   1      283.77      306.04     16.31 o 
  -7   8   1      490.55      497.70     19.21 o 
  -6   8   1       27.85       23.65      7.75 o 
  -5   8   1       75.16       75.80      8.98 o 
  -4   8   1     2716.87     2832.65     53.53 o 
  -3   8   1       54.41       73.19      5.57 o 
  -2   8   1     1213.97     1305.23     25.96 o 
  -1   8   1      797.17      973.08     24.87 o 
   0   8   1       20.64       43.74      6.36 o 
   1   8   1      756.49      611.67    192.65 o 
   2   8   1        7.88        3.13      4.33 o 
   3   8   1      880.30      884.36     19.66 o 
   4   8   1      158.56      161.39     10.04 o 
   5   8   1      295.25      289.69     13.75 o 
   6   8   1      165.95      190.57     11.74 o 
   7   8   1      214.02      194.00     12.67 o 
   8   8   1      221.57      200.20     16.60 o 
  -8   9   1       13.75       16.43      9.11 o 
  -7   9   1      558.39      549.42     27.90 o 
  -6   9   1       11.11       10.49      7.64 o 
  -5   9   1      488.93      493.90     17.77 o 
  -4   9   1      319.82      280.14     13.53 o 
  -3   9   1       60.29       66.63      9.27 o 
  -2   9   1        8.58       19.85      5.37 o 
  -1   9   1      367.80      333.91     14.19 o 
   0   9   1     3114.73     3302.69     68.50 o 
   1   9   1     1808.45     1991.03     64.29 o 
   2   9   1       70.85       65.89      6.49 o 
   3   9   1       72.96       73.05      9.34 o 
   4   9   1      204.37      198.61     13.48 o 
   5   9   1      343.23      353.61     15.57 o 
   6   9   1       20.03       21.54      8.17 o 
   7   9   1       79.67       53.47     11.72 o 
   8   9   1      197.38      180.71     16.97 o 
  -8  10   1      185.62      202.05     14.73 o 
  -7  10   1      222.89      218.06     17.21 o 
  -6  10   1        0.70        0.00      7.58 o 
  -5  10   1        8.31        4.42      6.92 o 
  -4  10   1     1057.36     1092.46     99.89 o 
  -3  10   1     1790.25     1755.31     44.70 o 
  -2  10   1     1218.19     1263.64     26.83 o 
  -1  10   1       77.99       76.95      8.30 o 
   0  10   1      217.53      212.99     12.15 o 
   1  10   1      255.09      222.95     22.05 o 
   2  10   1       35.98       28.26      6.08 o 
   3  10   1      783.42      818.39     26.04 o 
   4  10   1      611.29      609.55     23.23 o 
   5  10   1      423.38      415.33     20.49 o 
   6  10   1        5.40       17.70      9.77 o 
   7  10   1      460.68      426.53     23.47 o 
   8  10   1      375.85      385.66     22.96 o 
  -7  11   1      316.10      320.66     17.03 o 
  -6  11   1      532.51      545.94     20.70 o 
  -5  11   1       94.09       91.76     12.08 o 
  -4  11   1      843.03      845.22     60.35 o 
  -3  11   1       92.56       91.95     11.04 o 
  -2  11   1       54.87       86.02      8.10 o 
  -1  11   1      425.60      450.17     18.00 o 
   0  11   1     1995.48     2057.21     47.54 o 
   1  11   1      937.09      917.14     26.40 o 
   2  11   1      260.45      259.06     17.30 o 
   3  11   1        0.93        0.00      7.47 o 
   4  11   1      431.98      451.92     28.72 o 
   5  11   1      165.86      169.40     14.37 o 
   6  11   1      113.83      119.63     26.58 o 
   7  11   1      415.98      452.47     33.28 o 
  -7  12   1       59.29       51.19     13.15 o 
  -6  12   1      351.96      338.34     20.73 o 
  -5  12   1      602.39      592.66     26.03 o 
  -4  12   1      462.89      469.54     21.54 o 
  -3  12   1     1146.28     1209.66     62.75 o 
  -2  12   1       44.71       35.22      7.35 o 
  -1  12   1      785.21      734.64     23.95 o 
   0  12   1      243.69      223.69     13.72 o 
   1  12   1      438.16      408.51     17.65 o 
   2  12   1       85.94       96.68      8.35 o 
   3  12   1      659.96      658.60     52.50 o 
   4  12   1      394.41      376.00     19.47 o 
   5  12   1       76.08       61.47     12.20 o 
   6  12   1       15.60       19.68     17.41 o 
   7  12   1       69.63       43.02     18.39 o 
  -6  13   1      647.29      664.83     29.63 o 
  -5  13   1      309.92      321.33     21.41 o 
  -4  13   1      268.67      281.59     18.32 o 
  -3  13   1      103.70      101.43     12.52 o 
  -2  13   1     2168.85     2104.81     53.75 o 
  -1  13   1      112.22      136.88     11.50 o 
   0  13   1      880.12      898.59     28.03 o 
   1  13   1      329.41      329.73     17.16 o 
   2  13   1        0.49        0.00     13.21 o 
   3  13   1      327.60      295.90     17.28 o 
   4  13   1      155.95      156.83     14.63 o 
   5  13   1      113.32      103.99     13.71 o 
   6  13   1      201.91      194.27     24.99 o 
  -6  14   1        0.29        0.00     10.50 o 
  -5  14   1      333.31      326.25     34.10 o 
  -4  14   1      147.82      153.93     18.26 o 
  -3  14   1     1434.93     1424.63     42.22 o 
  -2  14   1      386.09      417.23     21.50 o 
  -1  14   1      712.61      668.10     24.19 o 
   0  14   1        1.15        0.00      8.25 o 
   1  14   1      154.08      169.53     13.16 o 
   2  14   1      455.15      405.54     20.61 o 
   3  14   1      232.73      258.56     16.89 o 
   4  14   1     1081.69     1006.24     42.78 o 
   5  14   1        0.37        0.00     10.18 o 
  -5  15   1      421.58      448.10     25.54 o 
  -4  15   1      174.11      157.49     15.93 o 
  -3  15   1        2.19        9.65      9.40 o 
  -2  15   1        1.86        1.04      9.85 o 
  -1  15   1      656.24      626.13     31.30 o 
   0  15   1     1419.27     1339.81     37.99 o 
   1  15   1      748.10      776.62     32.64 o 
   2  15   1      257.42      265.89     17.75 o 
   3  15   1       55.07       47.77     11.49 o 
   4  15   1      358.39      367.06     36.99 o 
   5  15   1      311.55      282.78     29.62 o 
  -4  16   1      363.60      336.00     21.65 o 
  -3  16   1      618.26      639.34     28.07 o 
  -2  16   1      339.85      309.33     19.83 o 
  -1  16   1       53.58       49.04     16.33 o 
   0  16   1       57.28       60.63     11.26 o 
   1  16   1       98.77       97.06     19.68 o 
   2  16   1      506.47      538.88     25.27 o 
   3  16   1      257.22      249.14     18.56 o 
   4  16   1      301.56      327.62     28.93 o 
  -2  17   1      209.24      173.76     19.68 o 
  -1  17   1      276.37      230.18     25.09 o 
   0  17   1      309.27      308.48     19.18 o 
   1  17   1      338.38      315.13     28.54 o 
   2  17   1       31.45       24.21     14.66 o 
  -9   0   2      236.80      238.01     26.84 o 
  -8   0   2     1487.78     1346.24     59.09 o 
  -7   0   2     2393.80     2212.19     80.16 o 
  -6   0   2     4361.00     4278.27    135.23 o 
  -5   0   2      861.10      895.33     23.52 o 
  -4   0   2      104.62       91.68      6.36 o 
  -3   0   2     2497.30     2500.37     51.86 o 
  -2   0   2     1085.36     1162.09     25.40 o 
  -1   0   2    32857.71    27007.25   1390.70 o 
   0   0   2    10819.80     9814.94    189.44 o 
   1   0   2    50607.60    45215.72   1315.15 o 
   2   0   2    17466.32    17687.36    491.11 o 
   3   0   2      711.78      754.73     19.55 o 
   4   0   2    12777.31    12091.68    234.67 o 
   5   0   2     7426.58     7012.27    140.19 o 
   6   0   2     1898.19     1896.08     67.18 o 
   7   0   2      108.43      151.36     18.44 o 
   8   0   2      300.88      307.92     26.22 o 
  -9   1   2      743.16      703.05     29.50 o 
  -8   1   2      194.71      176.62     23.44 o 
  -7   1   2      471.41      488.96     41.93 o 
  -6   1   2        6.72        0.00      9.74 o 
  -5   1   2     3259.17     3247.03     48.20 o 
  -4   1   2     3504.63     3279.76     47.85 o 
  -3   1   2    19044.05    18497.64    292.44 o 
  -2   1   2      680.56      752.71     12.45 o 
  -1   1   2        3.84       10.78      3.38 o 
   0   1   2     1749.59     1696.02     27.65 o 
   1   1   2     9290.54     9806.30    155.17 o 
   2   1   2    11032.12    11112.02    151.05 o 
   3   1   2    11995.91    10650.82    169.64 o 
   4   1   2     6558.07     6124.72     86.26 o 
   5   1   2      250.48      244.80      9.16 o 
   6   1   2      239.17      244.90     11.86 o 
   7   1   2      920.52      939.45     30.21 o 
   8   1   2     1325.35     1289.97     68.13 o 
  -9   2   2       46.26       35.94     22.64 o 
  -8   2   2     2245.18     2102.80     57.03 o 
  -7   2   2     2398.99     2145.77     56.02 o 
  -6   2   2     2829.86     2780.79     54.37 o 
  -5   2   2      623.29      579.90     16.04 o 
  -4   2   2     2061.17     2161.20     39.78 o 
  -3   2   2      870.51      872.75     18.46 o 
  -2   2   2     3724.97     4281.20     59.97 o 
  -1   2   2    20559.49    19597.75    790.69 o 
   0   2   2    19453.01    19341.36    358.83 o 
   1   2   2     1581.21     1484.98     43.43 o 
   2   2   2      396.06      401.03      8.37 o 
   3   2   2     2062.75     2019.61     30.55 o 
   4   2   2     2659.61     2415.14     42.79 o 
   5   2   2      184.48      186.77      7.86 o 
   6   2   2     1367.53     1428.61     30.25 o 
   7   2   2      894.55      853.76     28.36 o 
   8   2   2        0.26       37.73     52.39 o 
   9   2   2      140.49      101.75     19.11 o 
  -9   3   2       94.73      103.12     14.44 o 
  -8   3   2     2382.19     2235.13     59.41 o 
  -7   3   2       47.90       49.43     11.51 o 
  -6   3   2       24.16       36.32      7.25 o 
  -5   3   2     1848.94     1848.66     36.54 o 
  -4   3   2    10769.73    10756.74    218.32 o 
  -3   3   2      647.89      632.40     14.94 o 
  -2   3   2      300.03      279.84      8.89 o 
  -1   3   2     3372.26     3377.50     47.66 o 
   0   3   2      882.73      855.13     19.11 o 
   1   3   2     1413.25     1158.82     36.01 o 
   2   3   2      561.18      702.84     12.43 o 
   3   3   2     6819.35     6850.37     95.08 o 
   4   3   2     3402.92     3295.60     48.58 o 
   5   3   2        9.31        0.11      4.64 o 
   6   3   2      170.51      182.69     10.31 o 
   7   3   2      788.84      788.55     27.61 o 
   8   3   2     1316.29     1288.75     55.64 o 
   9   3   2      166.92      122.76     19.78 o 
  -9   4   2      133.83      117.42     14.97 o 
  -8   4   2      317.50      300.34     19.09 o 
  -7   4   2     2490.21     2458.99     62.90 o 
  -6   4   2      401.33      411.57     15.56 o 
  -5   4   2     1240.29     1196.67     50.49 o 
  -4   4   2      340.92      323.34     11.58 o 
  -3   4   2      539.24      550.52     14.29 o 
  -2   4   2      378.11      403.41      8.76 o 
  -1   4   2     7871.46     7970.92    109.49 o 
   0   4   2     3374.70     3319.45     64.89 o 
   1   4   2     1083.45     1305.49     40.75 o 
   2   4   2      214.75      279.42      7.76 o 
   3   4   2      382.76      375.20      8.88 o 
   4   4   2     1601.68     1509.28     24.70 o 
   5   4   2      214.56      194.01      9.92 o 
   6   4   2     1403.26     1321.52     71.20 o 
   7   4   2      410.66      404.22     15.65 o 
   8   4   2        7.96        2.58     12.26 o 
   9   4   2        5.16        3.50     12.67 o 
  -9   5   2      432.35      411.65     23.58 o 
  -8   5   2      198.81      205.71     17.59 o 
  -7   5   2        0.37        1.49      6.91 o 
  -6   5   2      413.48      437.13     16.04 o 
  -5   5   2      909.23      942.62     23.23 o 
  -4   5   2     3454.02     3312.85     59.10 o 
  -3   5   2     4275.89     4287.94     71.72 o 
  -2   5   2     2439.12     2294.11     34.54 o 
  -1   5   2     2554.47     2602.41     52.24 o 
   0   5   2       92.53       64.29     13.88 o 
   1   5   2     1043.10     1012.10     33.95 o 
   2   5   2      992.62     1013.36     19.51 o 
   3   5   2     6498.07     6809.20    101.34 o 
   4   5   2     1550.22     1452.38     24.22 o 
   5   5   2      264.34      266.34     12.26 o 
   6   5   2      336.86      344.70     14.26 o 
   7   5   2     1321.62     1183.35     67.50 o 
   8   5   2     1722.48     1602.02     65.01 o 
   9   5   2      424.56      407.04     32.20 o 
  -9   6   2        4.20        0.00     11.33 o 
  -8   6   2     1402.62     1297.96     96.77 o 
  -7   6   2     1580.32     1633.38     36.95 o 
  -6   6   2      847.30      887.42     27.27 o 
  -5   6   2     3692.05     3731.02     67.51 o 
  -4   6   2        3.33        0.00      5.35 o 
  -3   6   2     5071.71     5274.60     75.43 o 
  -2   6   2     3108.49     2889.02     43.09 o 
  -1   6   2    14192.80    13586.13    255.07 o 
   0   6   2    15642.92    14829.55    346.04 o 
   1   6   2     2281.04     2350.15     69.91 o 
   2   6   2     2382.31     2518.40     43.11 o 
   3   6   2       21.51       10.87      3.37 o 
   4   6   2     4577.23     4559.87     78.62 o 
   5   6   2     4148.92     4187.73     73.95 o 
   6   6   2        7.22        2.11      8.46 o 
   7   6   2      385.88      433.28     20.79 o 
   8   6   2       25.37        0.00     12.26 o 
   9   6   2      302.77      287.00     27.41 o 
  -9   7   2      302.63      324.06     22.12 o 
  -8   7   2      466.56      510.16     52.32 o 
  -7   7   2        3.76        8.88      7.88 o 
  -6   7   2       30.90       20.19      7.54 o 
  -5   7   2     1952.63     1915.80     39.86 o 
  -4   7   2     6824.65     6890.18    116.32 o 
  -3   7   2     6099.00     5964.00     85.17 o 
  -2   7   2     3567.20     3714.83     54.76 o 
  -1   7   2      163.87      125.15      7.76 o 
   0   7   2     3381.72     3585.02     72.07 o 
   1   7   2     8076.51     6589.44    876.15 o 
   2   7   2     4216.95     4349.07     71.76 o 
   3   7   2     1722.20     1621.66     30.29 o 
   4   7   2     2252.31     2501.40     47.40 o 
   5   7   2      199.38      204.82     11.15 o 
   6   7   2      104.73       89.58      9.50 o 
   7   7   2      558.64      550.87     23.18 o 
   8   7   2      838.13      868.58     45.39 o 
  -8   8   2      524.85      596.83     22.11 o 
  -7   8   2      978.75     1012.51     28.03 o 
  -6   8   2     2973.55     3061.02     59.68 o 
  -5   8   2      120.35      130.44     10.74 o 
  -4   8   2      211.02      279.97     13.26 o 
  -3   8   2     1564.78     1514.18     26.33 o 
  -2   8   2     2743.36     2833.55     49.56 o 
  -1   8   2     2076.70     2061.46     68.08 o 
   0   8   2     4611.21     4711.58     93.62 o 
   1   8   2      504.74      441.44     14.96 o 
   2   8   2     2376.26     2388.54     42.43 o 
   3   8   2     1470.79     1558.80     30.02 o 
   4   8   2     2974.34     3009.70     67.26 o 
   5   8   2      530.75      566.03     18.17 o 
   6   8   2     1185.33     1232.68     29.98 o 
   7   8   2      195.63      215.00     16.39 o 
   8   8   2        2.63        0.00     10.27 o 
  -8   9   2      160.95      167.68     13.82 o 
  -7   9   2        1.55        0.00      7.83 o 
  -6   9   2      616.60      628.48     25.69 o 
  -5   9   2      310.64      338.27     15.81 o 
  -4   9   2     2241.80     2156.56     58.22 o 
  -3   9   2      236.79      227.60     13.68 o 
  -2   9   2      644.98      645.78     16.78 o 
  -1   9   2     2074.81     2183.02     49.15 o 
   0   9   2      984.73      997.51     26.23 o 
   1   9   2     1157.01     1170.74     29.44 o 
   2   9   2      206.67      186.99      9.03 o 
   3   9   2     3556.46     3573.99     61.63 o 
   4   9   2     1213.91     1195.71     33.60 o 
   5   9   2      387.49      425.22     19.77 o 
   6   9   2      265.52      291.31     18.28 o 
   7   9   2     1052.29      980.59     38.10 o 
   8   9   2      463.49      496.69     25.35 o 
  -8  10   2       84.76      130.05     12.76 o 
  -7  10   2     1385.65     1378.27     35.42 o 
  -6  10   2       15.84       16.04      8.38 o 
  -5  10   2     1397.37     1464.67     34.73 o 
  -4  10   2       85.49       91.23     31.01 o 
  -3  10   2     1345.40     1345.52     37.02 o 
  -2  10   2       67.60       79.83      7.54 o 
  -1  10   2      619.48      654.58     35.50 o 
   0  10   2     2267.59     2313.91     55.59 o 
   1  10   2      183.95      211.33     24.14 o 
   2  10   2      444.33      422.23     14.02 o 
   3  10   2       88.05       87.78     10.29 o 
   4  10   2     1269.22     1343.11     37.24 o 
   5  10   2      208.05      222.89     15.36 o 
   6  10   2      559.82      577.20     35.55 o 
   7  10   2      419.50      414.92     32.20 o 
  -7  11   2      103.91       96.40     12.11 o 
  -6  11   2      455.35      456.22     19.62 o 
  -5  11   2      274.49      273.87     22.38 o 
  -4  11   2      840.28      841.35     29.01 o 
  -3  11   2      662.04      732.42     25.95 o 
  -2  11   2       63.69       58.68      7.47 o 
  -1  11   2      270.08      277.20     26.81 o 
   0  11   2      436.38      393.07     16.78 o 
   1  11   2      806.36      801.16     24.53 o 
   2  11   2      541.29      512.36     17.64 o 
   3  11   2     2840.85     2816.45     65.36 o 
   4  11   2       11.35        9.04      8.32 o 
   5  11   2       36.84       49.12     10.75 o 
   6  11   2      156.08      175.16     22.05 o 
   7  11   2      379.40      362.89     30.86 o 
  -7  12   2      374.28      425.85     30.06 o 
  -6  12   2      379.97      395.01     22.61 o 
  -5  12   2      533.26      537.44     34.83 o 
  -4  12   2        0.58        3.67      8.63 o 
  -3  12   2      106.83      116.10     16.20 o 
  -2  12   2     2913.65     2754.34     51.59 o 
  -1  12   2      551.65      601.71     66.95 o 
   0  12   2     2965.45     2869.60     63.75 o 
   1  12   2      211.04      200.20     13.19 o 
   2  12   2        0.19        0.00      6.87 o 
   3  12   2     1313.78     1307.08     37.29 o 
   4  12   2       12.94       18.51      9.84 o 
   5  12   2     1359.62     1400.08     59.45 o 
   6  12   2       16.59       12.72     15.35 o 
   7  12   2       76.14       79.95     21.33 o 
  -6  13   2        3.90        8.98     11.48 o 
  -5  13   2      145.88      137.05     14.80 o 
  -4  13   2      729.77      797.57     42.04 o 
  -3  13   2      191.30      210.87     15.35 o 
  -2  13   2     1844.15     1907.80     52.83 o 
  -1  13   2        6.48        3.33     15.25 o 
   0  13   2       17.20       14.07      8.27 o 
   1  13   2     1151.09     1173.67     36.09 o 
   2  13   2      998.61      954.70     30.48 o 
   3  13   2       83.68       83.10     16.51 o 
   4  13   2      676.57      678.03     26.74 o 
   5  13   2       29.86       15.56     15.76 o 
   6  13   2       91.09      146.15     24.47 o 
  -6  14   2      444.59      466.74     25.87 o 
  -5  14   2      137.67      132.70     15.66 o 
  -4  14   2       68.94       60.61     22.67 o 
  -3  14   2       86.87      127.32     14.02 o 
  -2  14   2      537.82      512.67     23.08 o 
  -1  14   2      329.87      342.80     29.57 o 
   0  14   2      403.36      377.96     18.79 o 
   1  14   2      654.07      619.65     23.22 o 
   2  14   2      133.50      121.43     19.32 o 
   3  14   2        1.95        0.00      8.29 o 
   4  14   2      594.30      575.89     25.19 o 
   5  14   2      305.05      328.73     29.93 o 
  -5  15   2       73.23       61.55     14.71 o 
  -4  15   2      343.80      370.83     22.09 o 
  -3  15   2      347.13      315.13     21.95 o 
  -2  15   2      447.95      410.97     21.70 o 
  -1  15   2       23.91       24.50     16.69 o 
   0  15   2        1.00        0.00      7.84 o 
   1  15   2      194.07      198.85     14.73 o 
   2  15   2      328.06      346.60     20.32 o 
   3  15   2      183.94      204.24     16.37 o 
   4  15   2      128.77      178.09     23.96 o 
  -4  16   2       28.91       32.94     12.86 o 
  -3  16   2       87.88      105.47     14.61 o 
  -2  16   2      408.37      402.42     22.84 o 
  -1  16   2      467.64      450.36     30.55 o 
   0  16   2       24.28       23.97     20.99 o 
   1  16   2      129.13      100.82     20.04 o 
   2  16   2       15.28       17.54     10.45 o 
   3  16   2       22.36        4.30     10.25 o 
  -2  17   2        0.52        0.00      9.90 o 
  -1  17   2        6.81        5.10     13.81 o 
   0  17   2        9.32       11.55     10.50 o 
   1  17   2      110.71       94.12     19.47 o 
   2  17   2      141.09      123.44     15.23 o 
  -9   1   3       13.78        6.64     13.24 o 
  -8   1   3      244.86      272.56     18.75 o 
  -7   1   3       14.88       13.23      9.97 o 
  -6   1   3      120.06      142.31     13.36 o 
  -5   1   3      245.79      293.11      8.32 o 
  -4   1   3      572.96      647.27     15.89 o 
  -3   1   3      431.74      445.13      9.17 o 
  -2   1   3       71.75       64.30      3.25 o 
  -1   1   3       72.18       62.38      3.48 o 
   0   1   3        0.28        1.84      1.88 o 
   1   1   3     9354.54     9569.11    179.86 o 
   2   1   3    21329.58    21842.91    343.41 o 
   3   1   3        6.23       16.80      3.30 o 
   4   1   3       88.34       85.23      5.29 o 
   5   1   3      608.51      593.19     13.84 o 
   6   1   3      281.06      285.69     12.49 o 
   7   1   3      105.10      102.89     10.97 o 
   8   1   3       46.45       41.99     14.12 o 
  -9   2   3        3.04        1.04     10.18 o 
  -8   2   3       38.00       40.75     11.49 o 
  -7   2   3       41.42       34.30     14.37 o 
  -6   2   3      214.08      265.65     11.93 o 
  -5   2   3        4.17        6.70      5.45 o 
  -4   2   3        0.35        5.62      2.44 o 
  -3   2   3      181.73      155.02      6.59 o 
  -2   2   3      260.03      340.97      7.63 o 
  -1   2   3    19032.72    18278.31    319.41 o 
   0   2   3     3563.28     3477.15     55.59 o 
   1   2   3       50.52       64.73      3.53 o 
   2   2   3      451.11      496.98      9.85 o 
   3   2   3      151.69      139.79      6.37 o 
   4   2   3       17.60       18.89      4.11 o 
   5   2   3      780.34      686.68     52.25 o 
   6   2   3      289.27      307.07     12.82 o 
   7   2   3        2.45       11.50      8.18 o 
   8   2   3       20.38       18.44     12.78 o 
  -9   3   3        8.27       18.06     11.43 o 
  -8   3   3        5.06       12.40     10.38 o 
  -7   3   3      295.80      304.73     19.23 o 
  -6   3   3        1.95        5.75      6.43 o 
  -5   3   3       31.75       18.10      6.04 o 
  -4   3   3     2137.64     2437.83     44.82 o 
  -3   3   3      532.61      684.09     12.38 o 
  -2   3   3      391.74      562.04     10.90 o 
  -1   3   3      404.95      443.08      8.96 o 
   0   3   3    10807.85    10954.46    205.23 o 
   1   3   3      171.23      166.94      7.77 o 
   2   3   3      430.18      477.41      9.67 o 
   3   3   3       50.65       60.15      4.23 o 
   4   3   3      123.26      122.91     10.43 o 
   5   3   3        4.06        0.00      5.34 o 
   6   3   3       22.50       15.75      6.22 o 
   7   3   3       12.62        0.00     10.92 o 
   8   3   3       66.26       70.48     15.61 o 
  -9   4   3        0.52        0.43     10.82 o 
  -8   4   3       27.92       18.25     14.71 o 
  -7   4   3      550.12      560.55     24.62 o 
  -6   4   3      478.22      450.13     15.95 o 
  -5   4   3      259.70      215.90     10.57 o 
  -4   4   3      179.88      186.65      9.31 o 
  -3   4   3     7255.89     7644.88    106.23 o 
  -2   4   3     5749.97     6758.54     93.97 o 
  -1   4   3      392.11      411.17      9.03 o 
   0   4   3      152.65      173.83      7.94 o 
   1   4   3      214.54      187.76     18.49 o 
   2   4   3     1555.01     1637.44     28.79 o 
   3   4   3       67.35       68.31      4.41 o 
   4   4   3      142.48      166.23      6.85 o 
   5   4   3        9.65        6.88      8.71 o 
   6   4   3        6.44        6.19      8.77 o 
   7   4   3      326.83      299.16     24.42 o 
   8   4   3        5.97       22.10     13.34 o 
  -9   5   3      364.53      375.40     23.26 o 
  -8   5   3      308.58      318.84     20.56 o 
  -7   5   3      326.84      328.52     14.79 o 
  -6   5   3      158.36      149.39     10.47 o 
  -5   5   3       23.23       22.12      7.49 o 
  -4   5   3        0.60       10.12      7.04 o 
  -3   5   3      622.67      718.86     13.88 o 
  -2   5   3     2429.32     2717.84     40.45 o 
  -1   5   3      327.16      390.82      9.11 o 
   0   5   3     3156.85     3306.70     65.79 o 
   1   5   3     1009.96      997.97     36.47 o 
   2   5   3      736.02      826.80     16.94 o 
   3   5   3      330.04      326.46      8.73 o 
   4   5   3       94.91      113.14      5.82 o 
   5   5   3      200.98      213.25     10.68 o 
   6   5   3      195.44      203.84     12.76 o 
   7   5   3      123.48      122.47     16.36 o 
   8   5   3        2.14       13.45     12.93 o 
   9   5   3        2.53       12.11     14.68 o 
  -9   6   3       77.34       63.31     13.64 o 
  -8   6   3       98.84      120.80     14.82 o 
  -7   6   3        4.63        1.22      7.02 o 
  -6   6   3      134.46      127.96     10.18 o 
  -5   6   3      748.62      749.70     20.77 o 
  -4   6   3     1610.74     1648.26     33.98 o 
  -3   6   3        9.40        5.46      3.59 o 
  -2   6   3       69.56       69.82      4.65 o 
  -1   6   3        9.08        6.37      4.39 o 
   0   6   3     1123.59     1248.66     28.76 o 
   1   6   3       75.84       82.32      6.41 o 
   2   6   3       93.19       83.53      5.33 o 
   3   6   3      137.85      144.35      7.08 o 
   4   6   3     2233.91     2235.17     42.38 o 
   5   6   3       41.59       50.51      7.58 o 
   6   6   3        1.23        0.24      6.65 o 
   7   6   3        6.89        6.56      8.60 o 
   8   6   3      503.72      459.38     31.06 o 
  -9   7   3       27.51       13.24     18.13 o 
  -8   7   3      160.69      185.31     17.50 o 
  -7   7   3      979.55      976.15     26.89 o 
  -6   7   3       78.27       85.27      9.40 o 
  -5   7   3     1069.78     1040.94     26.07 o 
  -4   7   3      108.60      110.50      9.26 o 
  -3   7   3     1395.06     1443.68     25.80 o 
  -2   7   3       34.65       29.95      4.16 o 
  -1   7   3     2052.06     1890.75     41.14 o 
   0   7   3     2806.67     3113.31     63.74 o 
   1   7   3        0.72        4.53      4.79 o 
   2   7   3       57.90       32.91      4.59 o 
   3   7   3      580.80      547.46     13.98 o 
   4   7   3      751.02      698.10     22.65 o 
   5   7   3      213.09      220.97     15.26 o 
   6   7   3      202.05      198.94     17.85 o 
   7   7   3       37.42       17.11      9.77 o 
   8   7   3      170.49      144.45     20.92 o 
  -8   8   3      394.32      413.87     19.14 o 
  -7   8   3      221.73      216.15     13.83 o 
  -6   8   3      677.90      686.54     21.86 o 
  -5   8   3      561.18      584.41     26.19 o 
  -4   8   3     2292.76     2220.19     44.51 o 
  -3   8   3     1900.12     1979.35     32.84 o 
  -2   8   3      876.45      939.61     23.64 o 
  -1   8   3     1528.62     1737.84     39.15 o 
   0   8   3     2889.57     3029.78     63.03 o 
   1   8   3       64.94       45.01      7.44 o 
   2   8   3     1227.99     1157.65     24.97 o 
   3   8   3      627.52      658.91     16.35 o 
   4   8   3      427.15      470.52     32.84 o 
   5   8   3      534.76      550.27     21.55 o 
   6   8   3        2.86        0.00      7.86 o 
   7   8   3      400.16      456.54     22.29 o 
   8   8   3        8.05       13.56     10.36 o 
  -8   9   3      157.64      178.84     14.35 o 
  -7   9   3      241.61      268.75     15.55 o 
  -6   9   3      680.17      659.75     21.93 o 
  -5   9   3     1157.57     1160.61     29.52 o 
  -4   9   3       47.14       40.93      8.04 o 
  -3   9   3        1.31        1.92      6.02 o 
  -2   9   3       17.89       21.95      5.69 o 
  -1   9   3     1248.55     1339.12     49.43 o 
   0   9   3      220.55      209.36     23.88 o 
   1   9   3       22.53       20.76      6.21 o 
   2   9   3       22.20       25.52      5.58 o 
   3   9   3      341.50      326.50     12.45 o 
   4   9   3      674.50      665.62     23.22 o 
   5   9   3      200.54      191.80     13.69 o 
   6   9   3       36.83       43.53     15.09 o 
   7   9   3       89.91       79.83     13.11 o 
   8   9   3      188.04      180.17     16.26 o 
  -8  10   3      220.40      208.34     15.47 o 
  -7  10   3        0.80        7.98      9.02 o 
  -6  10   3      181.48      193.36     13.38 o 
  -5  10   3      202.09      219.23     13.30 o 
  -4  10   3        3.73        0.00      6.80 o 
  -3  10   3     1417.98     1432.64     58.03 o 
  -2  10   3       15.83       13.25      5.97 o 
  -1  10   3      145.74      161.69     10.86 o 
   0  10   3      102.03       91.11      9.26 o 
   1  10   3       16.66       11.69      8.06 o 
   2  10   3     1107.36     1026.37     23.00 o 
   3  10   3       12.18        4.18      7.51 o 
   4  10   3        1.25        8.74     10.46 o 
   5  10   3       74.09       92.06     17.10 o 
   6  10   3        4.81        0.00     12.72 o 
   7  10   3      293.73      286.64     27.82 o 
  -7  11   3      450.27      482.65     21.23 o 
  -6  11   3       44.59       47.99      9.97 o 
  -5  11   3       43.70       47.84     12.32 o 
  -4  11   3       12.92        0.73      8.63 o 
  -3  11   3       49.91       49.35     12.49 o 
  -2  11   3     1624.01     1658.19     34.21 o 
  -1  11   3       19.19        5.15      7.56 o 
   0  11   3     1478.12     1472.96     37.15 o 
   1  11   3      529.53      525.85     19.50 o 
   2  11   3       22.97       24.06      6.43 o 
   3  11   3       53.81       66.21      9.56 o 
   4  11   3       35.67       38.76      9.52 o 
   5  11   3      382.28      389.73     30.24 o 
   6  11   3       90.99       83.46     18.49 o 
   7  11   3        4.41        3.40     16.43 o 
  -7  12   3       35.78       20.12     10.18 o 
  -6  12   3        6.62       11.28     11.11 o 
  -5  12   3      757.35      805.49     74.00 o 
  -4  12   3     1474.38     1461.04     42.29 o 
  -3  12   3      519.19      497.14     21.94 o 
  -2  12   3      470.57      494.04     16.54 o 
  -1  12   3       92.40      105.30     11.30 o 
   0  12   3       12.57        6.87     10.02 o 
   1  12   3      165.83      145.17     11.73 o 
   2  12   3      470.94      451.21     15.39 o 
   3  12   3      443.02      414.13     22.00 o 
   4  12   3     1093.35     1027.89     35.24 o 
   5  12   3       40.94       21.69     16.49 o 
   6  12   3      103.11       70.78     18.70 o 
  -6  13   3      528.12      548.70     84.23 o 
  -5  13   3      203.26      211.96     17.45 o 
  -4  13   3        0.10        5.11      9.54 o 
  -3  13   3        3.20        0.00      8.73 o 
  -2  13   3        4.40        0.00      8.59 o 
  -1  13   3     5573.14     5295.07    138.76 o 
   0  13   3      909.90      917.12     29.47 o 
   1  13   3     1096.98     1085.63     31.65 o 
   2  13   3      252.72      244.36     12.21 o 
   3  13   3      589.62      545.76     22.81 o 
   4  13   3      252.29      255.58     26.02 o 
   5  13   3       34.42       43.58     17.00 o 
   6  13   3      151.56      185.05     24.78 o 
  -6  14   3        0.47        0.00     11.45 o 
  -5  14   3      270.31      288.95     20.31 o 
  -4  14   3     1312.43     1257.16     40.37 o 
  -3  14   3      198.39      228.32     16.86 o 
  -2  14   3     1163.80     1099.82     35.88 o 
  -1  14   3       44.00       55.75     10.64 o 
   0  14   3      282.11      285.49     16.65 o 
   1  14   3      212.19      232.86     32.74 o 
   2  14   3      179.73      186.34     14.62 o 
   3  14   3     1228.00     1136.93     35.65 o 
   4  14   3       31.52       30.55     17.46 o 
   5  14   3      172.07      169.03     25.09 o 
  -5  15   3      525.61      566.47     28.18 o 
  -4  15   3       11.93       11.69     11.04 o 
  -3  15   3      154.03      135.85     15.04 o 
  -2  15   3      198.95      182.76     16.40 o 
  -1  15   3      283.95      276.80     16.68 o 
   0  15   3      481.67      441.65     20.30 o 
   1  15   3      248.92      243.51     15.89 o 
   2  15   3        1.80        0.00      9.32 o 
   3  15   3       17.13        8.19     16.33 o 
   4  15   3      319.42      288.65     29.31 o 
  -4  16   3      347.02      347.61     22.72 o 
  -3  16   3      545.47      484.96     25.05 o 
  -2  16   3      175.03      195.61     17.13 o 
  -1  16   3        0.02        3.92     13.91 o 
   0  16   3       49.29       31.44     10.67 o 
   1  16   3      424.79      443.82     32.71 o 
   2  16   3      306.18      325.56     20.08 o 
   3  16   3      174.92      176.08     23.70 o 
  -2  17   3      145.87      160.04     17.06 o 
  -1  17   3      158.17      158.67     16.10 o 
   0  17   3      283.34      275.75     18.49 o 
   1  17   3       83.75       58.47     19.16 o 
   2  17   3        8.62        8.17     11.09 o 
  -9   0   4      445.20      439.85     34.62 o 
  -8   0   4     1849.13     1796.09     72.64 o 
  -7   0   4     1365.12     1333.31     57.34 o 
  -6   0   4      309.20      308.28     26.17 o 
  -5   0   4     1765.84     1770.36     40.58 o 
  -4   0   4        0.22        0.82     13.24 o 
  -3   0   4     8576.94     8911.39    173.56 o 
  -2   0   4     1419.37     1676.74     50.64 o 
  -1   0   4     4948.77     2842.40     83.87 o 
   0   0   4     6276.81     5529.75    107.85 o 
   1   0   4    55195.32    51516.36   1352.47 o 
   2   0   4     5171.63     5500.05    108.35 o 
   3   0   4     5211.17     4655.02    133.53 o 
   4   0   4      881.24      753.09     21.25 o 
   5   0   4     1743.49     1707.87     40.72 o 
   6   0   4      434.79      378.92     16.94 o 
  -9   1   4      209.08      215.55     19.94 o 
  -8   1   4      897.56      892.37     33.40 o 
  -7   1   4       36.45       41.27     11.09 o 
  -6   1   4     1012.59      967.74     31.65 o 
  -5   1   4     1937.75     1781.91     34.35 o 
  -4   1   4    12142.66    12191.96    167.25 o 
  -3   1   4      224.10      253.67      6.88 o 
  -2   1   4     3517.24     3715.41     52.91 o 
  -1   1   4      389.35      417.48     11.71 o 
   0   1   4     4361.45     4491.15     62.44 o 
   1   1   4     1034.99     1019.06     23.88 o 
   2   1   4     3618.98     3726.86     52.94 o 
   3   1   4     6210.76     5767.55     81.00 o 
   4   1   4     1000.10      954.12     20.45 o 
   5   1   4      497.25      504.20     16.95 o 
   6   1   4      902.83      912.89     22.24 o 
   7   1   4     1588.57     1545.82     57.91 o 
  -9   2   4      170.02      149.67     15.96 o 
  -8   2   4      870.57      828.28     40.47 o 
  -7   2   4     2643.79     2571.69     65.31 o 
  -6   2   4      111.27      134.13     12.25 o 
  -5   2   4     1088.53     1137.08     33.85 o 
  -4   2   4       51.19       40.14      7.05 o 
  -3   2   4      491.83      551.45     10.97 o 
  -2   2   4       45.64       64.34      3.82 o 
  -1   2   4     2322.59     2553.47     42.37 o 
   0   2   4     4411.05     4573.36     72.94 o 
   1   2   4     1510.03     1696.43     36.32 o 
   2   2   4       29.94       13.74      7.48 o 
   3   2   4     3303.68     3237.71     47.28 o 
   4   2   4     2555.33     2341.85     36.32 o 
   5   2   4      863.99      822.90     19.54 o 
   6   2   4      768.53      770.47     25.49 o 
   7   2   4       34.42       39.41     12.72 o 
  -9   3   4     1341.72     1281.22     43.15 o 
  -8   3   4      105.82       96.37     14.01 o 
  -7   3   4      339.34      343.85     20.47 o 
  -6   3   4       20.86       21.98      6.59 o 
  -5   3   4      132.02      143.95     12.68 o 
  -4   3   4    11880.77    11497.47    158.48 o 
  -3   3   4     2312.98     2381.14     48.22 o 
  -2   3   4       78.60       53.11      3.82 o 
  -1   3   4     1841.89     1938.49     33.51 o 
   0   3   4      385.01      468.49     10.60 o 
   1   3   4     4490.38     5194.02    100.59 o 
   2   3   4      283.30      219.05      8.75 o 
   3   3   4     2755.89     2771.17     49.07 o 
   4   3   4     1861.73     1815.77     29.44 o 
   5   3   4       11.47       18.56      6.78 o 
   6   3   4      723.48      702.18     33.13 o 
   7   3   4     1525.40     1528.87     58.32 o 
  -9   4   4       72.62       47.20     13.34 o 
  -8   4   4     2509.30     2336.90    109.89 o 
  -7   4   4      343.19      341.03     20.18 o 
  -6   4   4      246.60      280.35     17.18 o 
  -5   4   4       13.05       18.33      6.30 o 
  -4   4   4      179.83      190.40      9.67 o 
  -3   4   4      293.83      312.46      8.25 o 
  -2   4   4      811.87     1070.51     18.42 o 
  -1   4   4      284.32      280.11     15.89 o 
   0   4   4     1306.13     1280.01     28.62 o 
   1   4   4        6.56       11.66      4.10 o 
   2   4   4       20.59       29.30      5.26 o 
   3   4   4      103.80       79.16      4.90 o 
   4   4   4     1295.08     1225.43     21.75 o 
   5   4   4      780.79      705.48     20.54 o 
   6   4   4       31.46       29.71      8.90 o 
   7   4   4      404.34      389.06     25.76 o 
   8   4   4      154.97      117.15     17.77 o 
  -9   5   4      203.02      220.79     19.09 o 
  -8   5   4     1040.91      965.74     35.50 o 
  -7   5   4        2.73        0.00      6.75 o 
  -6   5   4       79.65      110.68      9.56 o 
  -5   5   4     1894.52     1936.54     39.41 o 
  -4   5   4     1602.10     1552.21     32.13 o 
  -3   5   4      548.97      539.09     12.92 o 
  -2   5   4      206.95      208.67      7.35 o 
  -1   5   4     4564.33     4885.76     69.36 o 
   0   5   4     1437.30     1524.16     33.59 o 
   1   5   4      931.20      925.53     47.06 o 
   2   5   4     2244.39     2343.17     40.31 o 
   3   5   4      542.14      526.45     14.37 o 
   4   5   4      395.06      422.30     11.04 o 
   5   5   4      630.93      699.95     19.12 o 
   6   5   4       57.23       59.90      9.79 o 
   7   5   4      964.92      966.47     31.22 o 
   8   5   4      567.76      551.90     33.07 o 
  -9   6   4       43.16       22.73     12.25 o 
  -8   6   4      242.10      231.83     18.58 o 
  -7   6   4     1104.58     1103.90     28.91 o 
  -6   6   4      848.18      866.63     24.03 o 
  -5   6   4       83.94       87.65      8.74 o 
  -4   6   4       13.44       10.56      5.87 o 
  -3   6   4     1110.46     1141.27     20.63 o 
  -2   6   4     3443.51     3665.21     54.00 o 
  -1   6   4     2086.36     1985.64     35.68 o 
   0   6   4     3881.96     3731.24     74.77 o 
   1   6   4      146.30      145.26      8.66 o 
   2   6   4      290.41      268.80      8.89 o 
   3   6   4     1741.91     1670.97     31.09 o 
   4   6   4     1735.49     1668.43     31.75 o 
   5   6   4      736.92      747.34     20.25 o 
   6   6   4       87.37       74.11     10.95 o 
   7   6   4       10.66        6.51      9.08 o 
   8   6   4       10.23       35.19     14.22 o 
  -9   7   4      272.91      256.89     20.60 o 
  -8   7   4      159.63      206.21     18.05 o 
  -7   7   4       28.66       22.30      8.64 o 
  -6   7   4      145.16      174.99     16.46 o 
  -5   7   4      546.85      521.03     17.98 o 
  -4   7   4     2712.70     2629.02     50.43 o 
  -3   7   4     3296.81     3324.32     50.43 o 
  -2   7   4     2556.12     2616.75     40.55 o 
  -1   7   4        5.72       17.82      7.68 o 
   0   7   4     2723.91     2695.41     77.25 o 
   1   7   4     5520.39     5229.70    103.14 o 
   2   7   4     3303.38     2994.97     51.37 o 
   3   7   4     3571.15     3431.54     58.42 o 
   4   7   4       42.12       54.57     15.69 o 
   5   7   4       76.59       88.04     15.97 o 
   6   7   4     1194.60     1248.80     41.37 o 
   7   7   4      723.18      693.91     26.97 o 
   8   7   4      519.57      496.57     32.71 o 
  -8   8   4      304.70      290.88     21.15 o 
  -7   8   4     1319.24     1392.10     34.87 o 
  -6   8   4      236.09      245.31     13.56 o 
  -5   8   4     1749.30     1820.75     39.76 o 
  -4   8   4      429.20      491.28     17.18 o 
  -3   8   4      548.68      546.49     13.71 o 
  -2   8   4     2104.15     2205.15     40.61 o 
  -1   8   4     2553.42     2601.55     83.74 o 
   0   8   4     1059.37     1022.52     26.46 o 
   1   8   4      213.26      189.61     10.47 o 
   2   8   4       54.36       61.60      7.29 o 
   3   8   4      169.45      155.81      8.89 o 
   4   8   4     1767.78     1726.93     42.63 o 
   5   8   4      448.55      469.47     30.29 o 
   6   8   4      392.01      459.99     30.60 o 
   7   8   4      379.96      372.52     20.69 o 
   8   8   4        5.40        8.37     15.58 o 
  -8   9   4      142.77      143.26     19.29 o 
  -7   9   4      191.85      191.38     13.83 o 
  -6   9   4      160.33      158.18     12.30 o 
  -5   9   4     1762.73     1849.85     40.63 o 
  -4   9   4      821.10      869.49     24.17 o 
  -3   9   4     1943.52     1945.73     40.06 o 
  -2   9   4      166.86      189.67      9.82 o 
  -1   9   4     1339.06     1237.80     31.35 o 
   0   9   4      308.04      292.99     13.47 o 
   1   9   4     1520.61     1400.34     34.37 o 
   2   9   4      410.67      368.54     12.24 o 
   3   9   4      721.91      667.20     17.15 o 
   4   9   4      369.83      365.93     17.14 o 
   5   9   4       48.46       49.66     14.58 o 
   6   9   4      342.90      337.64     28.23 o 
   7   9   4      333.16      329.40     29.16 o 
  -8  10   4      504.88      500.72     22.12 o 
  -7  10   4      234.95      247.77     15.72 o 
  -6  10   4     1092.84     1085.95     30.13 o 
  -5  10   4      209.83      212.87     13.32 o 
  -4  10   4      168.27      156.73     11.46 o 
  -3  10   4      588.14      623.14     23.77 o 
  -2  10   4       59.46       75.94      7.79 o 
  -1  10   4        7.82        0.00      6.98 o 
   0  10   4      583.48      574.55     27.20 o 
   1  10   4      206.46      205.24     12.13 o 
   2  10   4      155.36      145.82      8.57 o 
   3  10   4      102.48      101.28     10.29 o 
   4  10   4      424.21      417.80     29.16 o 
   5  10   4      408.85      443.05     29.83 o 
   6  10   4      303.46      337.02     27.82 o 
   7  10   4       40.48       66.20     19.06 o 
  -7  11   4        6.44        6.05      8.72 o 
  -6  11   4        2.22       10.92      9.00 o 
  -5  11   4      204.89      195.94     13.26 o 
  -4  11   4      356.87      326.62     18.45 o 
  -3  11   4     2077.79     2064.91     52.50 o 
  -2  11   4      362.21      357.97     14.59 o 
  -1  11   4      132.83      139.77     11.22 o 
   0  11   4      460.80      482.62     18.83 o 
   1  11   4      186.51      200.62     12.83 o 
   2  11   4      244.45      187.83      9.80 o 
   3  11   4      178.75      176.80     12.98 o 
   4  11   4      179.80      183.19     20.66 o 
   5  11   4      193.44      183.30     21.64 o 
   6  11   4      146.15      149.81     22.00 o 
   7  11   4      679.31      661.27     42.71 o 
  -7  12   4      262.15      255.80     17.93 o 
  -6  12   4      198.15      233.06     15.63 o 
  -5  12   4       50.25       30.16     11.36 o 
  -4  12   4       23.09       29.94     10.34 o 
  -3  12   4      409.97      426.43     20.91 o 
  -2  12   4       10.77       19.60      9.81 o 
  -1  12   4      758.94      820.68     26.32 o 
   0  12   4      227.31      204.99     13.76 o 
   1  12   4      133.61      107.72     11.26 o 
   2  12   4      324.68      296.59     31.13 o 
   3  12   4        2.42        3.03      8.01 o 
   4  12   4     2188.98     2170.20     78.46 o 
   5  12   4       26.68       32.71     16.79 o 
   6  12   4      119.29      116.12     22.46 o 
  -6  13   4       41.04       64.19     13.80 o 
  -5  13   4      347.81      388.01     22.97 o 
  -4  13   4      242.14      246.33     17.31 o 
  -3  13   4      330.68      357.12     19.70 o 
  -2  13   4        2.89       17.78      9.44 o 
  -1  13   4      210.21      216.33     14.45 o 
   0  13   4     1415.39     1419.95     38.42 o 
   1  13   4      428.68      424.90     19.04 o 
   2  13   4      690.42      506.45    164.44 o 
   3  13   4      460.64      434.29     30.39 o 
   4  13   4       21.30       29.47     15.46 o 
   5  13   4       81.85       70.37     19.78 o 
   6  13   4       59.40       63.93     19.83 o 
  -5  14   4      260.70      280.60     20.43 o 
  -4  14   4      109.74      111.60     14.31 o 
  -3  14   4      620.35      638.37     26.95 o 
  -2  14   4      631.95      629.78     26.09 o 
  -1  14   4     1263.39     1169.65     34.29 o 
   0  14   4        7.86        0.00      8.13 o 
   1  14   4       24.05       39.41      9.53 o 
   2  14   4       11.36       14.11     14.63 o 
   3  14   4       68.68       69.08     18.91 o 
   4  14   4        2.89        0.00     13.60 o 
   5  14   4      282.93      229.10     26.33 o 
  -5  15   4      216.20      220.97     19.76 o 
  -4  15   4      341.29      356.08     21.73 o 
  -3  15   4       32.68       20.25     11.24 o 
  -2  15   4      128.61      107.83     13.72 o 
  -1  15   4       78.21       77.33     16.02 o 
   0  15   4      223.69      218.06     15.34 o 
   1  15   4      567.63      559.78     23.61 o 
   2  15   4      813.80      732.52     39.93 o 
   3  15   4      386.86      391.22     32.30 o 
   4  15   4       94.10       78.82     19.89 o 
  -3  16   4      186.67      172.21     17.25 o 
  -2  16   4       41.92       38.64     12.03 o 
  -1  16   4      202.54      206.34     17.23 o 
   0  16   4      336.17      326.71     19.25 o 
   1  16   4        0.95        1.24     15.15 o 
   2  16   4       50.31       25.60     16.18 o 
   3  16   4        0.95        0.00     16.54 o 
  -2  17   4       48.90       12.37     11.10 o 
  -1  17   4        5.45        0.00      9.83 o 
   0  17   4       41.86       19.45     11.36 o 
   1  17   4       45.75       47.50     19.06 o 
  -9   1   5       26.48       44.85     12.84 o 
  -8   1   5        4.91        0.00      9.67 o 
  -7   1   5       46.61       48.78     11.87 o 
  -6   1   5      143.26      137.67     19.52 o 
  -5   1   5        3.26        0.00      3.55 o 
  -4   1   5     1190.18     1304.89     22.12 o 
  -3   1   5       42.49       91.34      4.74 o 
  -2   1   5     2317.91     2328.98     34.85 o 
  -1   1   5     4008.99     3853.49    192.07 o 
   0   1   5     1604.85     1524.26     23.19 o 
   1   1   5      445.64      392.28     13.53 o 
   2   1   5     7985.02     8502.92    134.42 o 
   3   1   5      927.06      970.86     19.45 o 
   4   1   5      559.52      587.75     13.06 o 
   5   1   5      332.62      343.65     12.73 o 
   6   1   5       56.26       37.17      8.54 o 
  -9   2   5      272.14      224.73     18.98 o 
  -8   2   5       91.62       97.91     14.04 o 
  -7   2   5      799.36      795.21     30.25 o 
  -6   2   5      279.13      251.31     20.72 o 
  -5   2   5       92.17       89.10      8.99 o 
  -4   2   5      614.49      645.55     13.12 o 
  -3   2   5      357.31      484.42     10.58 o 
  -2   2   5     2104.76     2473.53     36.94 o 
  -1   2   5       55.84       66.23      4.10 o 
   0   2   5       25.54       10.69      4.53 o 
   1   2   5     3795.44     3990.89     79.37 o 
   2   2   5      304.57      302.82      8.31 o 
   3   2   5      689.84      637.58     46.22 o 
   4   2   5      138.15      171.48     10.19 o 
   5   2   5      166.62      169.31      7.94 o 
   6   2   5      117.50       74.22     10.92 o 
  -9   3   5       74.54       69.19     13.82 o 
  -8   3   5        0.79        0.00      9.35 o 
  -7   3   5      194.12      206.43     16.81 o 
  -6   3   5      308.29      332.76     14.10 o 
  -5   3   5        1.09        4.01      5.82 o 
  -4   3   5      482.20      409.44      9.83 o 
  -3   3   5      647.08      652.53     13.09 o 
  -2   3   5       39.04       51.89      4.09 o 
  -1   3   5       30.39       47.82      3.82 o 
   0   3   5      229.61      203.47      8.52 o 
   1   3   5        5.52       21.87      5.38 o 
   2   3   5        3.98       13.89      3.39 o 
   3   3   5      756.72      858.39     18.42 o 
   4   3   5      259.39      250.45     11.64 o 
   5   3   5      130.35      122.42      8.74 o 
   6   3   5       69.66       74.75      9.92 o 
  -9   4   5       17.98        4.09     11.19 o 
  -8   4   5       11.05        3.37     10.64 o 
  -7   4   5       36.09       47.69     17.90 o 
  -6   4   5       90.69       91.05      9.33 o 
  -5   4   5      278.17      258.35     12.13 o 
  -4   4   5      545.95      578.39     12.85 o 
  -3   4   5      302.16      375.28      9.54 o 
  -2   4   5     1512.49     1456.18     23.94 o 
  -1   4   5     4487.41     4613.41    169.65 o 
   0   4   5      503.71      555.62     17.67 o 
   1   4   5        2.84        0.00      4.61 o 
   2   4   5     1141.13     1186.23     28.18 o 
   3   4   5        0.49        4.34      4.20 o 
   4   4   5       57.53       57.60      5.47 o 
   5   4   5      479.04      502.55     19.57 o 
   6   4   5       42.68       47.87      9.49 o 
   7   4   5      217.58      233.00     15.17 o 
  -9   5   5       20.99       27.61     12.31 o 
  -8   5   5      941.02      911.41     34.86 o 
  -7   5   5        4.80        9.28      7.56 o 
  -6   5   5      108.30      118.71     11.90 o 
  -5   5   5      285.93      278.99     13.15 o 
  -4   5   5      205.39      194.40     10.38 o 
  -3   5   5     1541.72     1778.85     29.02 o 
  -2   5   5      222.48      281.22      8.56 o 
  -1   5   5     1398.77     1362.83     25.99 o 
   0   5   5      125.90      151.58      8.88 o 
   1   5   5      552.06      622.30     17.84 o 
   2   5   5       41.43       49.54      5.82 o 
   3   5   5      514.23      505.09     13.32 o 
   4   5   5       11.11       10.09      5.40 o 
   5   5   5     1004.92      973.66     29.18 o 
   6   5   5       65.75       83.87     10.58 o 
   7   5   5       73.86       76.82     11.35 o 
  -9   6   5        5.35        0.00     11.58 o 
  -8   6   5        6.14        6.20     10.95 o 
  -7   6   5       62.28       63.96      9.40 o 
  -6   6   5       69.17       61.03      8.91 o 
  -5   6   5     1802.14     1783.64     37.98 o 
  -4   6   5     1646.00     1722.82     36.01 o 
  -3   6   5       74.25       85.14      5.80 o 
  -2   6   5      111.22      150.54      6.66 o 
  -1   6   5      618.53      569.07     85.52 o 
   0   6   5     1423.10     1521.73     34.71 o 
   1   6   5      483.82      472.66     20.58 o 
   2   6   5      257.64      285.55     11.66 o 
   3   6   5       20.66       12.91      4.82 o 
   4   6   5        8.40       18.69      6.84 o 
   5   6   5       14.56       35.55     14.63 o 
   6   6   5      274.78      304.18     16.91 o 
   7   6   5      150.12      152.07     14.07 o 
  -9   7   5       26.53       32.63     13.04 o 
  -8   7   5      254.45      270.36     20.81 o 
  -7   7   5       37.83       33.05      8.93 o 
  -6   7   5      454.10      421.88     17.16 o 
  -5   7   5       63.64       74.20      9.11 o 
  -4   7   5      127.92      127.38      9.82 o 
  -3   7   5       17.61       14.86      4.68 o 
  -2   7   5     1374.82     1455.57     25.29 o 
  -1   7   5     3992.72     4107.17     69.14 o 
   0   7   5        4.48        5.25      5.46 o 
   1   7   5     1498.21     1544.70     79.00 o 
   2   7   5      411.95      412.89     21.87 o 
   3   7   5      472.94      410.36     12.50 o 
   4   7   5     2071.82     2161.03     73.31 o 
   5   7   5      153.96      111.89     18.29 o 
   6   7   5        2.11        0.00     13.19 o 
   7   7   5      101.16       87.10     12.57 o 
   8   7   5      305.46      261.86     27.30 o 
  -8   8   5      129.10      140.33     17.21 o 
  -7   8   5        5.18        5.02     10.42 o 
  -6   8   5       56.14       70.24     10.02 o 
  -5   8   5      295.77      298.71     15.76 o 
  -4   8   5      968.26      958.07     25.12 o 
  -3   8   5      566.37      576.00     14.74 o 
  -2   8   5      384.30      463.60     12.60 o 
  -1   8   5        5.66       13.51      6.39 o 
   0   8   5        1.42        0.00      6.18 o 
   1   8   5     2850.60     2931.67     74.52 o 
   2   8   5       41.82       60.92      9.58 o 
   3   8   5      439.27      428.42     12.96 o 
   4   8   5       13.34        3.04     14.27 o 
   5   8   5      323.92      377.52     28.80 o 
   6   8   5      277.06      264.49     25.19 o 
   7   8   5      219.42      288.34     27.30 o 
   8   8   5      802.19      807.53     45.23 o 
  -8   9   5      210.60      203.52     15.11 o 
  -7   9   5       25.20       34.67      9.73 o 
  -6   9   5       53.32       61.05     10.36 o 
  -5   9   5       23.52       19.91      8.06 o 
  -4   9   5      333.16      373.27     16.09 o 
  -3   9   5      455.91      473.27     16.62 o 
  -2   9   5      445.88      463.04     14.81 o 
  -1   9   5      544.59      585.30     20.05 o 
   0   9   5     1168.11     1191.44     30.96 o 
   1   9   5      205.28      262.22     14.24 o 
   2   9   5      948.35      936.81     26.51 o 
   3   9   5      202.57      175.45      9.17 o 
   4   9   5      643.36      723.09     36.58 o 
   5   9   5      130.22      141.62     19.78 o 
   6   9   5       10.90       26.79     15.25 o 
   7   9   5       15.91       14.27     17.05 o 
  -8  10   5       48.61       46.98     11.29 o 
  -7  10   5       61.08       62.78     16.12 o 
  -6  10   5      264.32      273.44     15.75 o 
  -5  10   5      605.73      687.80     22.75 o 
  -4  10   5      722.27      754.08     23.16 o 
  -3  10   5       71.81       61.25     10.11 o 
  -2  10   5       19.59        5.95      6.06 o 
  -1  10   5     1902.14     1904.45     44.77 o 
   0  10   5       14.80       16.77      7.46 o 
   1  10   5      198.07      176.23     11.40 o 
   2  10   5      117.97      119.64     13.96 o 
   3  10   5      177.18      186.46     12.20 o 
   4  10   5       66.60       68.52     16.95 o 
   5  10   5      138.15      160.68     22.31 o 
   6  10   5      198.26      204.26     24.01 o 
   7  10   5      385.58      332.54     30.24 o 
  -7  11   5      192.26      219.48     15.32 o 
  -6  11   5        2.74        0.00      8.10 o 
  -5  11   5       19.77       27.58     10.67 o 
  -4  11   5       52.32       42.15     12.16 o 
  -3  11   5      438.85      471.77     21.09 o 
  -2  11   5        8.30       14.91      6.88 o 
  -1  11   5     1303.75     1277.50     34.26 o 
   0  11   5        2.29        0.00      7.17 o 
   1  11   5       62.87       56.85      8.89 o 
   2  11   5      362.33      361.74     16.73 o 
   3  11   5      588.22      653.44     35.65 o 
   4  11   5      532.26      544.95     34.05 o 
   5  11   5       31.96       27.66     15.82 o 
   6  11   5      349.71      342.90     29.78 o 
  -7  12   5       61.47       40.87     18.71 o 
  -6  12   5       35.64       51.14     10.78 o 
  -5  12   5        4.30        0.00      9.64 o 
  -4  12   5      860.03      890.50     46.44 o 
  -3  12   5      260.73      270.86     16.94 o 
  -2  12   5      191.35      203.52     14.77 o 
  -1  12   5       79.28       91.58     11.08 o 
   0  12   5     3031.32     2854.62     64.15 o 
   1  12   5      471.82      431.10     19.02 o 
   2  12   5      266.32      295.35     24.42 o 
   3  12   5      705.22      676.06     36.42 o 
   4  12   5       25.85       14.63     14.37 o 
   5  12   5      128.41      151.10     23.23 o 
   6  12   5      372.49      421.67     34.21 o 
  -6  13   5       16.59       22.27     12.12 o 
  -5  13   5        3.35       11.34     10.72 o 
  -4  13   5      104.37      115.67     23.39 o 
  -3  13   5      551.79      589.95     25.75 o 
  -2  13   5      209.17      235.76     16.14 o 
  -1  13   5       97.09      116.37     11.62 o 
   0  13   5     2402.61     2280.19     54.49 o 
   1  13   5       21.05       28.57      9.53 o 
   2  13   5       65.56       18.65     34.62 o 
   3  13   5      873.64      811.44     41.37 o 
   4  13   5     1416.34     1389.41     59.04 o 
   5  13   5      496.59      486.78     35.19 o 
  -5  14   5      215.12      171.77     17.16 o 
  -4  14   5      806.84      854.66     32.86 o 
  -3  14   5      637.27      630.92     26.83 o 
  -2  14   5       83.60       78.55     12.60 o 
  -1  14   5       50.99       59.43     23.85 o 
   0  14   5     1492.85     1404.02     53.45 o 
   1  14   5      779.81      767.64     26.53 o 
   2  14   5      357.64      362.32     27.92 o 
   3  14   5      352.17      339.45     29.21 o 
   4  14   5      113.02      106.49     20.35 o 
   5  14   5      343.50      331.92     30.86 o 
  -4  15   5        5.13        3.53     10.86 o 
  -3  15   5      355.75      355.83     60.69 o 
  -2  15   5      550.12      562.27     29.49 o 
  -1  15   5      696.10      725.33     28.80 o 
   0  15   5      281.09      287.06     16.99 o 
   1  15   5      110.40      124.81     13.68 o 
   2  15   5      207.88      186.34     22.62 o 
   3  15   5      590.77      541.60     35.80 o 
   4  15   5      294.95      304.21     31.06 o 
  -3  16   5      139.67      174.24     17.29 o 
  -2  16   5       13.39       15.81     10.57 o 
  -1  16   5      220.30      222.14     17.93 o 
   0  16   5       71.90       62.03     12.15 o 
   1  16   5      163.87      170.22     23.34 o 
   2  16   5      258.89      228.74     25.29 o 
   3  16   5       13.30       18.03     16.85 o 
  -1  17   5       72.69       57.10     15.58 o 
   0  17   5       77.35       77.72     13.32 o 
  -9   0   6      916.58      979.13     53.17 o 
  -8   0   6      715.94      747.77     43.17 o 
  -7   0   6     1937.43     1873.10     74.29 o 
  -6   0   6      130.83      113.03     18.60 o 
  -5   0   6      104.12      111.74     15.56 o 
  -4   0   6       47.25      126.70     54.04 o 
  -3   0   6     4300.16     4126.65     84.47 o 
  -2   0   6    15179.05    15659.59    301.89 o 
  -1   0   6    24027.36    22357.70    427.75 o 
   0   0   6    12631.88    12007.05    231.61 o 
   1   0   6     1602.82     1559.75     33.86 o 
   2   0   6     7653.27     7896.67    216.58 o 
   3   0   6     3160.81     3156.67     65.97 o 
   4   0   6     7490.74     6897.63    138.05 o 
   5   0   6      323.27      312.71     23.80 o 
   6   0   6      401.15      443.10     27.82 o 
  -9   1   6      246.51      223.45     18.96 o 
  -8   1   6      119.79      125.30     15.38 o 
  -7   1   6        4.83        0.00      9.30 o 
  -6   1   6     3079.31     2988.11     72.73 o 
  -5   1   6     8643.65     8318.64    117.03 o 
  -4   1   6     4471.34     4383.90     63.76 o 
  -3   1   6     6369.71     6497.63     91.46 o 
  -2   1   6     3024.61     3222.51     47.27 o 
  -1   1   6     1960.59     1808.50     32.11 o 
   0   1   6    20423.65    18881.09    255.66 o 
   1   1   6     4278.79     4070.93     81.78 o 
   2   1   6     4208.42     4220.22     85.37 o 
   3   1   6     1896.43     1918.03     30.04 o 
   4   1   6       18.13       17.08      3.75 o 
   5   1   6      577.79      497.14     30.88 o 
   6   1   6      438.13      443.10     28.28 o 
  -9   2   6      800.26      760.76     42.97 o 
  -8   2   6     1262.85     1180.67     61.41 o 
  -7   2   6      304.18      349.95     20.85 o 
  -6   2   6      217.53      237.54     17.63 o 
  -5   2   6       40.28       41.48      6.81 o 
  -4   2   6       65.62       46.76      5.88 o 
  -3   2   6     6921.70     7230.45    101.38 o 
  -2   2   6      608.63      512.06     11.20 o 
  -1   2   6     7463.11     7064.99     98.23 o 
   0   2   6     3886.06     3787.92     54.01 o 
   1   2   6      472.05      458.93     15.27 o 
   2   2   6      289.82      313.42     13.79 o 
   3   2   6     1637.70     1570.19     54.01 o 
   4   2   6     7318.81     7269.41    145.35 o 
   5   2   6     1858.82     1775.91     35.49 o 
  -9   3   6      251.48      225.51     34.10 o 
  -8   3   6      334.70      309.28     20.54 o 
  -7   3   6     2538.99     2551.74     69.26 o 
  -6   3   6      208.94      219.95     11.88 o 
  -5   3   6     1926.24     1967.99     39.59 o 
  -4   3   6     5787.18     5906.02     84.42 o 
  -3   3   6      480.15      428.66     10.44 o 
  -2   3   6      320.41      341.31      9.21 o 
  -1   3   6      625.42      764.75     14.23 o 
   0   3   6     7975.37     7800.47    123.48 o 
   1   3   6    10988.01    11165.90    212.24 o 
   2   3   6     1282.22     1343.37     32.64 o 
   3   3   6      286.50      265.65     10.99 o 
   4   3   6      637.37      649.95     17.43 o 
   5   3   6      407.70      409.70     14.51 o 
   6   3   6      856.34      793.57     37.86 o 
  -9   4   6      312.25      323.99     22.11 o 
  -8   4   6     1352.16     1290.91    100.90 o 
  -7   4   6     2152.49     2071.23     89.72 o 
  -6   4   6      173.71      161.23     10.91 o 
  -5   4   6      807.88      855.65     22.49 o 
  -4   4   6     1121.02     1154.13     20.97 o 
  -3   4   6      393.36      336.07      9.72 o 
  -2   4   6     2323.38     2389.08     36.80 o 
  -1   4   6     1531.26     1341.16     22.36 o 
   0   4   6     2553.97     2627.80     55.07 o 
   1   4   6      134.25      124.16     16.54 o 
   2   4   6     1131.69     1271.01     24.22 o 
   3   4   6     2724.33     2527.69     55.52 o 
   4   4   6     3563.65     3626.10    168.36 o 
   5   4   6     1793.00     1758.89     44.18 o 
   6   4   6      714.27      697.27     24.81 o 
   7   4   6       11.38       41.06     15.82 o 
  -9   5   6      450.17      400.41     24.88 o 
  -8   5   6       36.64       27.78     11.77 o 
  -7   5   6        1.83        4.66      7.05 o 
  -6   5   6      498.69      534.20     18.81 o 
  -5   5   6     4381.79     4388.64     78.45 o 
  -4   5   6     3681.45     3503.17     63.38 o 
  -3   5   6     1402.05     1472.49     25.34 o 
  -2   5   6     1006.57     1124.36     20.27 o 
  -1   5   6     6423.41     6601.97     92.98 o 
   0   5   6     6560.21     6472.19    125.93 o 
   1   5   6     1683.06     1726.11     39.28 o 
   2   5   6     2434.30     2208.13     39.03 o 
   3   5   6     1727.82     1710.52     32.20 o 
   4   5   6      293.48      318.89     37.27 o 
   5   5   6      403.19      366.44     27.46 o 
   6   5   6      735.10      736.42     26.12 o 
   7   5   6      828.22      875.84     43.69 o 
  -9   6   6      207.24      169.48     20.56 o 
  -8   6   6     1338.19     1304.88     44.34 o 
  -7   6   6      266.75      309.78     18.94 o 
  -6   6   6      492.03      470.01     23.80 o 
  -5   6   6      469.35      480.57     17.63 o 
  -4   6   6     1270.63     1227.17     28.74 o 
  -3   6   6      155.34      104.80      6.37 o 
  -2   6   6     1114.06     1061.67     19.91 o 
  -1   6   6     8391.80     8388.49    117.26 o 
   0   6   6      688.58      658.18     19.53 o 
   1   6   6       28.91       24.75      6.19 o 
   2   6   6      465.70      407.15     11.65 o 
   3   6   6     2368.42     2218.46    134.56 o 
   4   6   6     3570.31     3547.16    130.70 o 
   5   6   6      825.12      748.18     37.35 o 
   6   6   6      252.52      231.41     23.75 o 
   7   6   6      317.54      254.70     25.55 o 
  -8   7   6        8.69        8.98     11.32 o 
  -7   7   6      285.52      304.23     15.81 o 
  -6   7   6      667.60      720.56     22.59 o 
  -5   7   6     3931.35     3992.06     73.77 o 
  -4   7   6     2050.07     2158.31     43.79 o 
  -3   7   6      349.98      327.53     11.01 o 
  -2   7   6        5.59       34.83     16.02 o 
  -1   7   6     1700.24     1701.30     32.90 o 
   0   7   6     4564.49     4549.88     91.77 o 
   1   7   6     1316.74     1162.57     29.76 o 
   2   7   6     3526.19     3368.94     57.71 o 
   3   7   6     1079.95     1035.47     28.49 o 
   4   7   6       78.63       96.29     17.57 o 
   5   7   6      382.62      390.55     27.56 o 
   6   7   6      156.61      196.43     22.93 o 
   7   7   6     1118.78     1227.29     54.97 o 
   8   7   6      178.85      174.80     24.68 o 
  -8   8   6      970.74      989.59     38.85 o 
  -7   8   6      455.60      480.32     19.90 o 
  -6   8   6      345.61      384.46     16.93 o 
  -5   8   6      287.97      266.17     13.93 o 
  -4   8   6        3.35        3.26      8.57 o 
  -3   8   6     2861.38     3069.52     48.39 o 
  -2   8   6     1502.01     1512.28     26.92 o 
  -1   8   6     6714.75     6613.18    108.58 o 
   0   8   6     2696.58     2687.63     58.27 o 
   1   8   6      110.87      136.61     10.06 o 
   2   8   6      337.61      297.21     10.89 o 
   3   8   6     2976.51     2867.55     62.69 o 
   4   8   6     1131.28     1035.80     44.97 o 
   5   8   6      675.68      716.45     38.33 o 
   6   8   6      785.54      755.60     40.08 o 
   7   8   6       40.65       57.75     17.72 o 
  -8   9   6       26.96       21.95      9.86 o 
  -7   9   6      378.80      394.63     22.42 o 
  -6   9   6      491.72      545.44     20.91 o 
  -5   9   6      685.11      684.47     24.31 o 
  -4   9   6     8888.87     9054.59    152.96 o 
  -3   9   6       74.69       72.51      8.32 o 
  -2   9   6        4.96        8.10      6.07 o 
  -1   9   6      545.61      586.51     16.71 o 
   0   9   6     3199.94     3073.48     74.29 o 
   1   9   6     2676.61     2567.68     57.10 o 
   2   9   6      782.01      698.54     17.76 o 
   3   9   6     1270.27     1238.40     35.93 o 
   4   9   6       36.41       21.22     15.56 o 
   5   9   6      159.09      198.80     21.69 o 
   6   9   6     1010.45      970.89     46.88 o 
   7   9   6      491.94      541.13     37.61 o 
  -7  10   6      458.49      475.45     20.80 o 
  -6  10   6        1.61        0.00      8.14 o 
  -5  10   6      584.82      568.47     20.58 o 
  -4  10   6     1709.52     1740.87     45.79 o 
  -3  10   6      651.66      652.40     24.48 o 
  -2  10   6      309.34      364.06     14.23 o 
  -1  10   6     1838.42     1832.99     36.79 o 
   0  10   6     1638.76     1587.77     39.90 o 
   1  10   6        8.28        3.83      8.29 o 
   2  10   6      116.50      111.57     10.55 o 
   3  10   6      664.05      670.22     22.91 o 
   4  10   6      683.59      718.66     39.36 o 
   5  10   6      409.84      406.06     29.93 o 
   6  10   6      336.05      326.72     28.44 o 
   7  10   6       13.35       13.91     17.10 o 
  -7  11   6       67.85       73.32     12.15 o 
  -6  11   6      397.31      390.78     19.65 o 
  -5  11   6      129.96      179.57     13.41 o 
  -4  11   6      178.05      164.02     12.19 o 
  -3  11   6       57.80       46.27     10.05 o 
  -2  11   6      994.82      956.42     24.07 o 
  -1  11   6      170.66      184.26     10.97 o 
   0  11   6      580.50      550.68     20.74 o 
   1  11   6      428.24      450.46     18.97 o 
   2  11   6      595.82      523.55     23.57 o 
   3  11   6      419.90      489.77     32.56 o 
   4  11   6      205.23      217.61     23.54 o 
   5  11   6       10.18       10.25     14.79 o 
   6  11   6      127.31      117.36     22.87 o 
  -7  12   6      144.62      169.62     15.15 o 
  -6  12   6      280.35      298.05     17.07 o 
  -5  12   6        2.81        3.56      8.30 o 
  -4  12   6       92.53       89.24     12.76 o 
  -3  12   6      163.77      156.18     13.74 o 
  -2  12   6      625.62      622.52     33.49 o 
  -1  12   6      241.26      243.86     14.69 o 
   0  12   6       25.74       18.14     13.34 o 
   1  12   6       43.96       37.97      9.29 o 
   2  12   6       59.59       45.16     11.15 o 
   3  12   6      401.57      404.67     29.83 o 
   4  12   6       21.39       18.80     15.76 o 
   5  12   6      824.53      848.74     45.44 o 
   6  12   6        1.66        5.92     18.13 o 
  -6  13   6      142.83      157.03     17.98 o 
  -5  13   6      682.47      718.22     29.91 o 
  -4  13   6      812.50      848.72     31.66 o 
  -3  13   6       57.09       62.62     12.02 o 
  -2  13   6      175.27      156.36     14.66 o 
  -1  13   6      992.65      995.15     43.26 o 
   0  13   6      240.88      257.82     16.07 o 
   1  13   6     1100.94     1105.05     33.18 o 
   2  13   6      286.26      268.55     16.17 o 
   3  13   6      167.33      141.72     22.26 o 
   4  13   6       12.47       33.43     18.75 o 
   5  13   6      141.02      150.74     23.70 o 
  -5  14   6       11.11       29.73     11.99 o 
  -4  14   6       18.07        0.00     12.29 o 
  -3  14   6      311.82      315.31     36.45 o 
  -2  14   6      828.06      800.95     30.16 o 
  -1  14   6      570.34      599.45     20.55 o 
   0  14   6      763.68      729.80     26.82 o 
   1  14   6      143.52      126.07     13.31 o 
   2  14   6      179.76      191.59     23.54 o 
   3  14   6      337.17      361.85     31.17 o 
   4  14   6      709.82      679.77     42.91 o 
  -4  15   6      840.95      914.77     70.40 o 
  -3  15   6       43.57       32.32     11.27 o 
  -2  15   6       72.87       53.75     21.22 o 
  -1  15   6        0.66        0.00      8.94 o 
   0  15   6      336.99      311.19     22.33 o 
   1  15   6     1065.91     1078.93     34.37 o 
   2  15   6      195.89      214.16     24.42 o 
   3  15   6      208.71      263.72     27.72 o 
  -3  16   6      313.35      289.03     26.97 o 
  -2  16   6       36.96       45.83     12.08 o 
  -1  16   6       37.24       34.65     11.36 o 
   0  16   6       51.36       39.93     17.88 o 
   1  16   6       30.79       31.36     11.23 o 
   2  16   6        7.97        0.00     17.00 o 
  -9   1   7       16.10        7.64     11.48 o 
  -8   1   7        1.18        0.00     10.32 o 
  -7   1   7      377.23      392.29     21.87 o 
  -6   1   7      206.16      218.80     16.70 o 
  -5   1   7       29.70       32.61      6.60 o 
  -4   1   7       94.63       93.95      5.62 o 
  -3   1   7      214.72      227.56      7.95 o 
  -2   1   7      387.81      425.38     10.44 o 
  -1   1   7      316.18      313.95      8.60 o 
   0   1   7       19.06       10.93      5.79 o 
   1   1   7      179.69      195.37      7.65 o 
   2   1   7      532.20      546.24     21.30 o 
   3   1   7     9742.03    10125.93    161.15 o 
   4   1   7      381.25      410.37     13.36 o 
   5   1   7        0.10        0.00      8.16 o 
   6   1   7       49.78       16.49      8.09 o 
  -9   2   7       24.20       37.16     16.31 o 
  -8   2   7      554.36      524.01     26.66 o 
  -7   2   7      101.44       90.87     13.62 o 
  -6   2   7       94.01      105.28      9.10 o 
  -5   2   7      164.26      160.72      9.59 o 
  -4   2   7     2016.44     1925.03     31.43 o 
  -3   2   7     1006.43     1006.45     18.67 o 
  -2   2   7      217.36      220.60      8.76 o 
  -1   2   7      121.97      112.26      6.06 o 
   0   2   7     1804.08     1721.74     26.84 o 
   1   2   7      115.19      149.65     21.66 o 
   2   2   7        7.35       18.38     13.09 o 
   3   2   7     1397.21     1468.89     37.32 o 
   4   2   7        9.18        6.88     10.20 o 
   5   2   7       33.87       56.12     19.42 o 
   6   2   7      108.22      103.60     18.34 o 
  -9   3   7      101.18      113.74     16.46 o 
  -8   3   7      102.20       92.17     14.75 o 
  -7   3   7      204.60      226.15     20.14 o 
  -6   3   7      706.20      730.85     21.19 o 
  -5   3   7      531.53      536.48     17.12 o 
  -4   3   7      135.77      165.25      7.28 o 
  -3   3   7      384.78      424.78     10.93 o 
  -2   3   7      464.54      530.58     16.05 o 
  -1   3   7      119.91      103.09      5.45 o 
   0   3   7       21.42       12.29      2.95 o 
   1   3   7      957.33      872.62     24.12 o 
   2   3   7       21.70       23.43      7.06 o 
   3   3   7       38.70       41.21      8.78 o 
   4   3   7      143.75      137.73     19.19 o 
   5   3   7       34.62       24.50      9.83 o 
   6   3   7        7.29        1.44     14.17 o 
   7   3   7       27.25       29.06     15.09 o 
  -9   4   7       27.88       10.80     11.88 o 
  -8   4   7      135.23      126.23     15.87 o 
  -7   4   7        9.09       14.49     10.98 o 
  -6   4   7     1231.41     1275.50     30.44 o 
  -5   4   7        6.06        0.00      6.13 o 
  -4   4   7       56.42       59.25      8.05 o 
  -3   4   7      955.96     1063.88     21.10 o 
  -2   4   7        3.60        3.42      2.97 o 
  -1   4   7     1919.81     2139.97     33.39 o 
   0   4   7     1999.49     1911.66     29.86 o 
   1   4   7      575.70      588.55     20.35 o 
   2   4   7      155.77      150.07     17.03 o 
   3   4   7      343.85      252.56     35.93 o 
   4   4   7      169.02      204.02     13.73 o 
   5   4   7       66.69       89.85     18.19 o 
   6   4   7        3.40        3.04     13.09 o 
   7   4   7      192.43      186.75     23.18 o 
  -9   5   7      170.59      206.70     41.96 o 
  -8   5   7        0.76       15.71     11.41 o 
  -7   5   7        6.77        0.00      6.91 o 
  -6   5   7        8.39        7.43      7.38 o 
  -5   5   7      116.23      114.38     10.09 o 
  -4   5   7      633.91      627.42     18.59 o 
  -3   5   7      312.34      328.98     12.69 o 
  -2   5   7      554.75      575.59     29.96 o 
  -1   5   7       96.10       63.74      4.95 o 
   0   5   7     1600.08     1608.39     37.33 o 
   1   5   7      116.94       93.37     14.19 o 
   2   5   7      108.20      125.00      9.87 o 
   3   5   7      223.93      108.74    100.77 o 
   4   5   7     1292.64     1355.24     63.78 o 
   5   5   7      152.13      115.45     19.47 o 
   6   5   7       53.15       29.93     15.46 o 
   7   5   7        0.46        0.00     14.22 o 
  -9   6   7        8.99       18.71     12.94 o 
  -8   6   7        0.03        0.00     10.86 o 
  -7   6   7      127.85      139.00     11.61 o 
  -6   6   7       61.09       64.41      9.21 o 
  -5   6   7      107.03      118.26     10.28 o 
  -4   6   7      501.02      527.76     17.77 o 
  -3   6   7        2.85        0.00      4.49 o 
  -2   6   7        7.65        4.00      4.37 o 
  -1   6   7      321.71      399.09     10.84 o 
   0   6   7     1802.15     1809.91     41.69 o 
   1   6   7     3188.39     3195.47     67.56 o 
   2   6   7      413.42      405.50     17.21 o 
   3   6   7      331.45      225.62     47.40 o 
   4   6   7      233.48      249.93     15.31 o 
   5   6   7      179.09      186.44     20.97 o 
   6   6   7       25.39       40.96     15.82 o 
   7   6   7      550.17      623.72     39.05 o 
  -8   7   7      127.14      123.11     16.90 o 
  -7   7   7      125.81      134.55     11.90 o 
  -6   7   7      116.84      137.00     11.32 o 
  -5   7   7       11.52       16.03      7.70 o 
  -4   7   7      320.80      310.74     14.54 o 
  -3   7   7      891.33      882.36     18.85 o 
  -2   7   7     2565.45     2596.85     41.30 o 
  -1   7   7      415.46      418.97     20.61 o 
   0   7   7      238.86      242.25     13.29 o 
   1   7   7      289.88      301.78     14.63 o 
   2   7   7        2.40        2.16      6.63 o 
   3   7   7     1770.79     1691.94     41.51 o 
   4   7   7      320.43      351.92     16.89 o 
   5   7   7      160.68      167.07     22.00 o 
   6   7   7        2.24        0.00     14.99 o 
   7   7   7       10.87        9.07     17.05 o 
  -8   8   7       72.36       77.54     15.19 o 
  -7   8   7       41.87       41.60      9.44 o 
  -6   8   7      405.09      401.80     17.64 o 
  -5   8   7      624.95      676.90     21.71 o 
  -4   8   7      610.34      652.59     20.54 o 
  -3   8   7      105.78       98.55      8.99 o 
  -2   8   7      714.34      744.29     16.98 o 
  -1   8   7     1793.87     1900.97     37.10 o 
   0   8   7      894.68     1002.01     35.73 o 
   1   8   7      227.64      217.41     12.64 o 
   2   8   7      471.75      467.92     18.34 o 
   3   8   7       83.65       85.50     10.72 o 
   4   8   7        2.11        0.00     13.14 o 
   5   8   7       61.14       66.61     16.79 o 
   6   8   7       53.77       62.13     17.93 o 
   7   8   7      137.56      153.68     23.80 o 
  -8   9   7      269.08      307.23     18.61 o 
  -7   9   7      178.59      142.33     12.79 o 
  -6   9   7       38.60       40.52      9.48 o 
  -5   9   7       12.53       20.60      8.25 o 
  -4   9   7     1189.69     1149.79     29.31 o 
  -3   9   7      148.16      151.50     10.56 o 
  -2   9   7      787.97      812.02     21.07 o 
  -1   9   7      406.14      402.41     14.46 o 
   0   9   7       77.18       76.72      9.99 o 
   1   9   7       59.33       72.25      9.17 o 
   2   9   7      668.40      649.63     27.30 o 
   3   9   7      914.32      865.03     26.90 o 
   4   9   7      136.64      118.85     18.44 o 
   5   9   7       23.48       30.45     15.71 o 
   6   9   7       11.62        2.27     15.76 o 
   7   9   7       43.88       54.61     18.91 o 
  -7  10   7       16.22       25.77      9.60 o 
  -6  10   7       14.80       12.97      8.89 o 
  -5  10   7      640.01      698.35     23.28 o 
  -4  10   7      386.32      344.99     16.41 o 
  -3  10   7      666.82      677.58     20.87 o 
  -2  10   7       80.34       87.69      8.74 o 
  -1  10   7      313.64      327.93     13.73 o 
   0  10   7     1890.80     1825.28     44.54 o 
   1  10   7       32.22       24.76     11.90 o 
   2  10   7      252.27      222.50     20.76 o 
   3  10   7       30.94       29.64      8.40 o 
   4  10   7        5.88        0.00     13.55 o 
   5  10   7        5.64        0.00     13.96 o 
   6  10   7      285.13      329.35     30.45 o 
  -7  11   7       99.96      115.86     13.10 o 
  -6  11   7       14.07        4.13      8.81 o 
  -5  11   7       48.29       65.82     12.78 o 
  -4  11   7       30.64       57.03      9.09 o 
  -3  11   7      221.02      208.46     15.09 o 
  -2  11   7       73.44       77.41      8.75 o 
  -1  11   7       54.18       47.23      7.52 o 
   0  11   7     1650.86     1648.86     42.02 o 
   1  11   7      248.25      235.49     21.07 o 
   2  11   7       32.36        8.86     10.51 o 
   3  11   7      709.33      752.87     39.93 o 
   4  11   7      411.99      415.59     30.29 o 
   5  11   7      407.02      416.82     31.94 o 
   6  11   7        9.81        0.00     15.87 o 
  -6  12   7      445.23      432.91     20.50 o 
  -5  12   7      367.22      409.51     18.73 o 
  -4  12   7      135.26      110.43     13.79 o 
  -3  12   7        8.09        6.93      8.66 o 
  -2  12   7       61.63       80.44     11.47 o 
  -1  12   7      255.28      250.85     12.64 o 
   0  12   7       14.49       26.28      9.69 o 
   1  12   7     1312.19     1238.42     34.93 o 
   2  12   7       90.32      111.13     12.08 o 
   3  12   7      207.53      225.75     23.80 o 
   4  12   7       16.60       19.63     15.46 o 
   5  12   7      334.58      281.44     27.82 o 
  -6  13   7       72.88       80.75     18.39 o 
  -5  13   7      364.61      383.45     49.46 o 
  -4  13   7       57.98       71.24     12.78 o 
  -3  13   7      592.74      593.02     25.76 o 
  -2  13   7      996.05      962.13     32.86 o 
  -1  13   7      581.83      615.01     20.07 o 
   0  13   7      124.76      113.97     12.57 o 
   1  13   7        2.91       17.07      9.44 o 
   2  13   7      654.57      681.84     25.50 o 
   3  13   7      464.22      480.60     34.52 o 
   4  13   7      563.77      635.87     40.29 o 
   5  13   7       78.79       82.48     20.40 o 
  -5  14   7      402.59      402.22     27.18 o 
  -4  14   7      518.54      547.86     26.53 o 
  -3  14   7      217.05      214.43     30.39 o 
  -2  14   7       64.47       61.56     12.22 o 
  -1  14   7      799.18      780.35     23.61 o 
   0  14   7      569.49      561.66     23.59 o 
   1  14   7      572.87      553.02     23.54 o 
   2  14   7      317.13      328.99     29.11 o 
   3  14   7       92.36       81.76     21.22 o 
   4  14   7       93.69      108.24     21.64 o 
  -4  15   7      281.76      333.80     21.82 o 
  -3  15   7      197.26      180.21     16.72 o 
  -2  15   7      311.20      307.68     22.98 o 
  -1  15   7      565.08      589.16     37.92 o 
   0  15   7      213.18      172.40     15.63 o 
   1  15   7        0.01        0.00      9.78 o 
   2  15   7      636.78      676.98     40.39 o 
   3  15   7      363.57      358.87     32.51 o 
  -2  16   7        2.02        0.00      9.80 o 
  -1  16   7      192.40      203.28     20.27 o 
   0  16   7      422.25      422.26     26.74 o 
   1  16   7       83.15       82.50     13.23 o 
  -9   0   8      728.42      772.39     46.57 o 
  -8   0   8     2119.05     2076.18     83.87 o 
  -7   0   8      454.42      410.69     32.66 o 
  -6   0   8      927.30      830.87     44.87 o 
  -5   0   8       12.11        1.92     15.48 o 
  -4   0   8     6732.45     6433.71    130.30 o 
  -3   0   8     8904.10     8946.29    190.10 o 
  -2   0   8     2893.74     2371.81    331.13 o 
  -1   0   8    14141.68    14452.17    279.85 o 
   0   0   8     3845.37     3986.28     81.69 o 
   1   0   8      143.81      160.20     13.52 o 
   2   0   8      407.20      352.48     22.26 o 
   3   0   8    15158.74    15351.27    415.02 o 
   4   0   8     8663.72     8587.05    241.05 o 
   5   0   8     1629.05     1475.70     57.08 o 
   6   0   8      104.48       67.59     14.17 o 
  -9   1   8      109.05       98.61     16.30 o 
  -8   1   8      245.11      246.01     19.22 o 
  -7   1   8     1272.41     1260.77     41.00 o 
  -6   1   8     2062.06     1909.69     52.89 o 
  -5   1   8     4475.98     4129.93     61.92 o 
  -4   1   8     4466.37     4214.25     62.56 o 
  -3   1   8       80.92      118.41      6.33 o 
  -2   1   8      239.01      255.61     12.39 o 
  -1   1   8    19403.22    18634.54    253.57 o 
   0   1   8    17780.31    16829.76    229.04 o 
   1   1   8     7057.72     6810.19    109.97 o 
   2   1   8     2521.53     2589.09     57.51 o 
   3   1   8     1375.91     1339.46     58.50 o 
   4   1   8      279.99      279.96     16.33 o 
   5   1   8        4.47        4.82      5.58 o 
   6   1   8      979.45      795.52     40.08 o 
  -9   2   8     1138.59     1157.46     42.14 o 
  -8   2   8     2001.49     1883.89    145.33 o 
  -7   2   8      745.03      787.63     31.48 o 
  -6   2   8        3.41        0.00     12.30 o 
  -5   2   8      502.53      452.77     15.92 o 
  -4   2   8     4651.65     4499.52     66.47 o 
  -3   2   8     4533.82     4358.24     64.07 o 
  -2   2   8    12714.41    12832.60    249.67 o 
  -1   2   8     3520.45     3035.20    155.23 o 
   0   2   8      724.89      688.15     13.46 o 
   1   2   8      680.99      639.89     15.51 o 
   2   2   8     3422.39     3552.25     75.28 o 
   3   2   8     7931.92     7938.34    157.37 o 
   4   2   8     2871.10     2857.44     65.22 o 
   5   2   8     1656.59     1731.13     49.87 o 
   6   2   8       84.88       71.81     17.26 o 
  -9   3   8       90.14       75.99     14.83 o 
  -8   3   8      443.47      402.97     24.00 o 
  -7   3   8     1245.69     1310.03     42.84 o 
  -6   3   8     4360.64     4387.34     81.54 o 
  -5   3   8     3736.50     3655.89     73.06 o 
  -4   3   8     2647.17     2554.20     40.74 o 
  -3   3   8      281.55      274.97      9.33 o 
  -2   3   8     2947.98     3031.45     70.18 o 
  -1   3   8     3582.04     3470.80     51.30 o 
   0   3   8     2713.31     2504.29     37.89 o 
   1   3   8     6041.68     5957.20    118.68 o 
   2   3   8      465.34      421.93     17.66 o 
   3   3   8      432.10      382.80     18.64 o 
   4   3   8       14.69       11.72      6.07 o 
   5   3   8      912.74      872.91     29.40 o 
   6   3   8     1572.34     1574.92     61.72 o 
   7   3   8      928.00      934.57     46.16 o 
  -9   4   8      554.78      532.46     35.34 o 
  -8   4   8     1196.71     1220.95     42.88 o 
  -7   4   8       17.99       10.59     11.00 o 
  -6   4   8      492.45      443.64     25.65 o 
  -5   4   8      112.86       91.52      9.16 o 
  -4   4   8     1109.67     1078.24     20.94 o 
  -3   4   8     3653.29     3748.40     58.34 o 
  -2   4   8     3485.51     3123.07    104.56 o 
  -1   4   8     9083.95     9340.48    129.99 o 
   0   4   8      640.71      570.01     13.94 o 
   1   4   8        0.79        4.38      6.25 o 
   2   4   8     1755.73     1740.58     49.38 o 
   3   4   8     4425.77     4340.93     91.26 o 
   4   4   8     4232.73     3425.52    716.70 o 
   5   4   8      752.33      749.94     26.66 o 
   6   4   8       31.80       15.92     14.68 o 
   7   4   8       23.29       20.40     16.69 o 
  -9   5   8       20.72       15.21     12.39 o 
  -8   5   8      132.22      125.91     16.07 o 
  -7   5   8     1299.01     1354.77     44.80 o 
  -6   5   8     1235.06     1186.15     29.77 o 
  -5   5   8     3382.14     3284.30     62.05 o 
  -4   5   8     2136.34     2091.55     42.22 o 
  -3   5   8      310.05      308.42     10.57 o 
  -2   5   8       65.47       70.57      5.78 o 
  -1   5   8     1982.84     1756.62     29.08 o 
   0   5   8     5212.95     5159.41     85.85 o 
   1   5   8     1329.07     1344.30     34.24 o 
   2   5   8     1938.89     1876.20     44.63 o 
   3   5   8      612.03      525.99     21.14 o 
   4   5   8      105.06      121.03     12.39 o 
   5   5   8      723.28      723.92     37.97 o 
   6   5   8      419.77      453.86     31.48 o 
   7   5   8     1622.82     1673.06     67.90 o 
  -8   6   8     1692.53     1702.57     53.79 o 
  -7   6   8      941.09      961.49     27.57 o 
  -6   6   8        3.43        0.00      6.99 o 
  -5   6   8      124.60      133.63     10.71 o 
  -4   6   8     2229.15     2236.43     76.41 o 
  -3   6   8     5450.52     5357.02     78.75 o 
  -2   6   8     3997.49     3856.18     82.93 o 
  -1   6   8     4181.32     3974.24     66.24 o 
   0   6   8     2630.65     2745.21     49.33 o 
   1   6   8      844.67      804.08     24.95 o 
   2   6   8     1973.85     1975.40     47.05 o 
   3   6   8     2715.85     2536.16    148.45 o 
   4   6   8     2502.26     2561.64    120.99 o 
   5   6   8      506.95      528.25     34.41 o 
   6   6   8      195.93      214.88     24.83 o 
   7   6   8       11.67        0.00     16.12 o 
  -8   7   8      109.25       90.87     15.95 o 
  -7   7   8      996.61     1126.69     31.02 o 
  -6   7   8     1750.18     1741.57     40.12 o 
  -5   7   8     3587.85     3604.78     68.43 o 
  -4   7   8     3704.65     3672.54     68.18 o 
  -3   7   8        0.83        6.40      8.04 o 
  -2   7   8     1571.90     1502.42     30.98 o 
  -1   7   8     5365.15     4918.83    126.51 o 
   0   7   8     5582.78     5143.39    174.98 o 
   1   7   8     2607.43     2380.84     53.88 o 
   2   7   8      471.94      427.54     18.23 o 
   3   7   8      706.36      747.36     37.30 o 
   4   7   8      452.70      482.78     20.90 o 
   5   7   8      297.49      276.44     25.35 o 
   6   7   8      564.39      617.28     38.84 o 
   7   7   8      415.58      477.25     36.22 o 
  -8   8   8      645.24      713.14     34.07 o 
  -7   8   8      966.67      990.73     29.19 o 
  -6   8   8        3.33        4.71      8.20 o 
  -5   8   8      220.63      258.36     14.21 o 
  -4   8   8     3881.47     3868.20     72.13 o 
  -3   8   8     1884.67     1895.89     39.68 o 
  -2   8   8     4298.97     4364.20     75.46 o 
  -1   8   8     1946.98     2015.26     41.04 o 
   0   8   8      641.41      648.36     22.08 o 
   1   8   8      521.09      529.71     27.07 o 
   2   8   8      882.83      762.49     24.98 o 
   3   8   8     3402.52     3363.28    107.46 o 
   4   8   8     2424.71     2462.35     85.11 o 
   5   8   8      435.49      472.51     32.15 o 
   6   8   8      202.67      159.24     23.80 o 
   7   8   8        4.52       18.91     18.70 o 
  -8   9   8      347.26      441.38     27.85 o 
  -7   9   8      448.54      424.03     27.76 o 
  -6   9   8      792.88      813.02     25.87 o 
  -5   9   8      453.99      517.31     19.89 o 
  -4   9   8      389.66      345.87     15.90 o 
  -3   9   8      525.21      571.72     18.73 o 
  -2   9   8     1578.09     1491.87     31.98 o 
  -1   9   8      394.27      349.78     14.15 o 
   0   9   8     3769.27     3679.96     78.72 o 
   1   9   8     3025.63     2819.09     86.34 o 
   2   9   8      872.27      845.14     39.72 o 
   3   9   8      214.18      219.57     23.34 o 
   4   9   8       11.93       31.53     15.51 o 
   5   9   8      439.88      436.81     31.89 o 
   6   9   8      493.85      563.23     38.38 o 
  -7  10   8      344.62      397.77     19.38 o 
  -6  10   8       15.76       17.53      9.20 o 
  -5  10   8      152.20      128.40     11.56 o 
  -4  10   8        6.95        7.67      7.66 o 
  -3  10   8     2374.97     2251.39     46.56 o 
  -2  10   8      514.13      526.83     20.20 o 
  -1  10   8     1516.23     1490.10     32.60 o 
   0  10   8      213.54      218.01     14.18 o 
   1  10   8       76.64       74.52     10.42 o 
   2  10   8     1054.00     1090.10     32.18 o 
   3  10   8      596.29      460.81     86.52 o 
   4  10   8     1135.08     1101.02     50.28 o 
   5  10   8      583.29      601.87     37.66 o 
   6  10   8      120.19      102.83     22.51 o 
  -7  11   8      472.78      491.15     25.85 o 
  -6  11   8      497.72      533.53     21.84 o 
  -5  11   8     1064.73     1021.78     29.54 o 
  -4  11   8      156.82      210.27     17.52 o 
  -3  11   8       96.46       84.03     11.90 o 
  -2  11   8      528.58      481.93     17.08 o 
  -1  11   8       75.35       90.63      9.31 o 
   0  11   8     1488.21     1474.52     39.27 o 
   1  11   8        7.76       14.85      8.59 o 
   2  11   8     1323.49     1361.36     37.95 o 
   3  11   8      279.60      262.94     24.99 o 
   4  11   8       85.30       46.26     18.60 o 
   5  11   8      211.79      214.77     25.55 o 
   6  11   8      108.66      116.74     24.06 o 
  -6  12   8        5.41        7.77      9.60 o 
  -5  12   8       69.52       82.61     17.50 o 
  -4  12   8      527.61      473.21     23.43 o 
  -3  12   8      588.39      551.98     32.35 o 
  -2  12   8      630.00      614.85     24.84 o 
  -1  12   8     1523.86     1424.48     32.83 o 
   0  12   8       20.65       20.40      9.06 o 
   1  12   8      626.82      582.97     23.02 o 
   2  12   8       54.78       66.03     11.08 o 
   3  12   8      590.94      565.71     36.53 o 
   4  12   8      471.41      450.62     33.18 o 
   5  12   8        1.63        0.00     16.74 o 
  -5  13   8      600.21      600.05     37.48 o 
  -4  13   8      279.86      331.07     20.78 o 
  -3  13   8       69.33       55.11     11.31 o 
  -2  13   8       70.17       62.96     11.55 o 
  -1  13   8      159.57      163.56     11.86 o 
   0  13   8     1585.01     1595.91     43.54 o 
   1  13   8      176.87      184.40     14.10 o 
   2  13   8      403.53      422.42     21.46 o 
   3  13   8        0.18        0.00     15.76 o 
   4  13   8       73.99       87.32     20.14 o 
  -5  14   8       36.66       32.31     13.03 o 
  -4  14   8      574.87      631.24     28.83 o 
  -3  14   8      490.58      506.10     42.91 o 
  -2  14   8      785.08      771.76     43.66 o 
  -1  14   8      273.98      251.07     14.31 o 
   0  14   8        3.00        0.00      8.50 o 
   1  14   8       70.56       54.37     11.52 o 
   2  14   8      480.80      447.42     34.00 o 
   3  14   8      426.50      408.17     32.61 o 
   4  14   8      377.17      407.81     34.83 o 
  -3  15   8       76.50       88.41     13.92 o 
  -2  15   8       71.44       76.09     13.20 o 
  -1  15   8      351.12      327.82     20.75 o 
   0  15   8      190.96      207.48     16.67 o 
   1  15   8      565.59      595.29     25.61 o 
   2  15   8       55.79       32.61     19.06 o 
  -1  16   8       44.11       49.62     12.96 o 
   0  16   8       12.36        1.19      8.90 o 
  -9   1   9       11.81       17.29     16.15 o 
  -8   1   9      185.87      176.34     17.23 o 
  -7   1   9      167.39      200.08     17.97 o 
  -6   1   9        0.20        0.00     10.17 o 
  -5   1   9        7.40        6.14      4.66 o 
  -4   1   9       13.60       13.04      4.89 o 
  -3   1   9       98.25      112.40      6.58 o 
  -2   1   9       29.75       20.81      4.25 o 
  -1   1   9     1124.68     1095.63     23.81 o 
   0   1   9      546.00      572.27     12.46 o 
   1   1   9      633.99      579.64     14.70 o 
   2   1   9       24.97       24.72      7.88 o 
   3   1   9      543.53      601.88     22.89 o 
   4   1   9      631.62      623.55     24.39 o 
   5   1   9      716.37      597.25     26.35 o 
   6   1   9       19.79       19.94     14.53 o 
  -9   2   9        0.71        0.39     14.24 o 
  -8   2   9       10.01        0.00     10.83 o 
  -7   2   9       65.52       30.07     11.89 o 
  -6   2   9     1084.23     1103.66     62.08 o 
  -5   2   9     1230.81     1279.67     29.58 o 
  -4   2   9      258.87      230.79      9.30 o 
  -3   2   9      753.79      804.12     16.95 o 
  -2   2   9       81.32       56.66      5.48 o 
  -1   2   9      182.64      229.39     12.39 o 
   0   2   9      164.90      158.44      6.55 o 
   1   2   9      107.60      113.62      6.92 o 
   2   2   9      685.87      724.79     23.89 o 
   3   2   9      175.34      179.14     14.02 o 
   4   2   9      328.29      318.26     18.32 o 
   5   2   9      166.63      114.69     74.11 o 
   6   2   9       12.03       14.12     15.04 o 
  -9   3   9       90.49       90.93     17.08 o 
  -8   3   9        4.84       11.61     11.80 o 
  -7   3   9      245.01      210.55     18.12 o 
  -6   3   9      373.58      363.71     18.75 o 
  -5   3   9      978.86      993.99     25.27 o 
  -4   3   9       33.43       45.27      5.69 o 
  -3   3   9     2409.70     2422.55     57.73 o 
  -2   3   9       11.00       18.14      5.74 o 
  -1   3   9      297.44      315.94     11.30 o 
   0   3   9       29.37       31.46      3.80 o 
   1   3   9      203.66      218.29      9.59 o 
   2   3   9       70.09       72.87     10.14 o 
   3   3   9      151.27      181.34     13.84 o 
   4   3   9       25.38       36.01     11.95 o 
   5   3   9       52.60       52.47     10.76 o 
   6   3   9       29.31       14.58     15.71 o 
   7   3   9       59.79       65.84     18.80 o 
  -9   4   9        3.06        5.03     11.74 o 
  -8   4   9       21.79       40.39     12.82 o 
  -7   4   9      226.56      180.54     17.47 o 
  -6   4   9       19.35       16.02      7.34 o 
  -5   4   9     2263.49     2303.44     46.77 o 
  -4   4   9       15.66       22.28      5.29 o 
  -3   4   9      346.52      354.78     19.87 o 
  -2   4   9       46.47       67.92      5.97 o 
  -1   4   9      810.74      796.87     16.28 o 
   0   4   9      480.43      441.23     11.93 o 
   1   4   9      227.89      209.50     12.81 o 
   2   4   9       15.54       24.83     10.97 o 
   3   4   9      206.90      200.70     14.71 o 
   4   4   9      162.94      136.02     17.90 o 
   5   4   9       23.24        8.94      9.82 o 
   6   4   9       58.34       53.01     18.24 o 
   7   4   9      150.17      172.58     24.11 o 
  -8   5   9      216.29      185.40     18.75 o 
  -7   5   9      223.82      218.77     18.78 o 
  -6   5   9        4.46        5.22      7.17 o 
  -5   5   9       48.50       41.59      7.97 o 
  -4   5   9       54.30       63.63      9.35 o 
  -3   5   9      374.31      384.09     11.90 o 
  -2   5   9       45.06       51.65      5.75 o 
  -1   5   9     1811.17     1750.61     29.33 o 
   0   5   9     1161.43     1129.42     73.91 o 
   1   5   9      292.85      307.96     15.97 o 
   2   5   9      119.95       95.80     17.93 o 
   3   5   9      147.94      146.17     12.87 o 
   4   5   9      882.56      885.32     42.60 o 
   5   5   9      575.03      549.38     35.70 o 
   6   5   9       27.23       24.32     17.62 o 
   7   5   9       14.13       12.21     17.67 o 
  -8   6   9       29.93       21.17     12.17 o 
  -7   6   9      109.34      137.55     16.39 o 
  -6   6   9      157.05      195.67     12.74 o 
  -5   6   9      421.59      408.77     16.69 o 
  -4   6   9        5.31        5.38      6.69 o 
  -3   6   9       76.13       89.28      7.31 o 
  -2   6   9       42.79       59.43      6.16 o 
  -1   6   9      108.48       98.17     12.17 o 
   0   6   9      415.39      433.02     21.68 o 
   1   6   9      545.36      545.77     20.45 o 
   2   6   9      469.67      467.77     19.43 o 
   3   6   9      122.26      167.30     22.51 o 
   4   6   9      103.87      104.44     11.90 o 
   5   6   9        9.46        0.00     14.68 o 
   6   6   9      309.40      344.96     30.29 o 
   7   6   9       91.45      115.19     23.39 o 
  -8   7   9      299.80      337.27     24.89 o 
  -7   7   9      239.09      207.33     13.97 o 
  -6   7   9      119.25      120.72     11.42 o 
  -5   7   9      577.44      588.36     20.07 o 
  -4   7   9       33.58       35.86      8.21 o 
  -3   7   9        5.95        9.81      6.13 o 
  -2   7   9     1789.02     1753.36     30.76 o 
  -1   7   9       10.81        6.20      6.12 o 
   0   7   9      113.38      121.88      8.72 o 
   1   7   9      224.42      251.69     16.59 o 
   2   7   9     1406.91     1422.68     38.28 o 
   3   7   9      630.95      677.69     25.20 o 
   4   7   9      522.54      574.08     37.48 o 
   5   7   9       47.02       63.47     18.19 o 
   6   7   9       54.32       37.71     17.57 o 
   7   7   9        1.17        1.49     16.38 o 
  -8   8   9       83.14      101.27     27.43 o 
  -7   8   9       91.46       99.50     11.44 o 
  -6   8   9      362.07      358.55     16.97 o 
  -5   8   9      890.73      898.03     26.22 o 
  -4   8   9      792.76      788.54     23.34 o 
  -3   8   9      918.22      955.32     27.18 o 
  -2   8   9     1385.96     1453.35     27.18 o 
  -1   8   9     1174.08     1212.01     27.44 o 
   0   8   9      921.69      902.08     22.59 o 
   1   8   9      379.12      394.30     18.35 o 
   2   8   9       48.16       29.00     10.84 o 
   3   8   9        0.27        0.00      8.86 o 
   4   8   9       49.00       28.69     15.71 o 
   5   8   9       43.80       35.50     17.00 o 
   6   8   9       28.58       11.49     18.29 o 
  -7   9   9      321.95      329.87     17.64 o 
  -6   9   9      281.33      264.10     15.62 o 
  -5   9   9       49.46       34.56      8.83 o 
  -4   9   9        7.13       20.70      7.94 o 
  -3   9   9     2421.30     2363.35     48.05 o 
  -2   9   9      153.10      176.99     20.10 o 
  -1   9   9      652.54      642.52     18.89 o 
   0   9   9      103.94       84.66     13.41 o 
   1   9   9      212.77      232.68     14.88 o 
   2   9   9      121.69      104.10     11.53 o 
   3   9   9      233.43      209.45     14.26 o 
   4   9   9      354.34      353.87     29.16 o 
   5   9   9        2.74        0.00     15.25 o 
   6   9   9        0.97       35.75     17.57 o 
  -7  10   9      136.62      122.56     13.08 o 
  -6  10   9       80.24       86.00     18.49 o 
  -5  10   9      334.53      342.11     17.14 o 
  -4  10   9      490.74      515.65     19.42 o 
  -3  10   9        3.09       18.52      7.44 o 
  -2  10   9      807.47      810.30     22.44 o 
  -1  10   9      173.08      163.61     10.93 o 
   0  10   9      389.24      347.24     17.39 o 
   1  10   9      551.55      537.37     21.65 o 
   2  10   9       75.60       83.44     11.39 o 
   3  10   9      258.50      166.26     53.89 o 
   4  10   9       22.37       19.83     15.51 o 
   5  10   9        9.41        0.00     15.56 o 
   6  10   9       33.42       32.25     19.99 o 
  -6  11   9        5.79        7.37      8.50 o 
  -5  11   9       37.47       15.56      8.51 o 
  -4  11   9      557.55      508.82     20.02 o 
  -3  11   9       60.65       53.11     11.26 o 
  -2  11   9      294.86      318.66     14.78 o 
  -1  11   9     1625.69     1559.56     34.81 o 
   0  11   9       51.22       60.03     10.06 o 
   1  11   9      255.21      242.54     21.35 o 
   2  11   9      104.32      111.85     12.20 o 
   3  11   9      156.50      119.42     20.04 o 
   4  11   9      394.34      413.89     31.94 o 
   5  11   9       81.19      132.14     23.90 o 
  -6  12   9      205.78      221.22     15.94 o 
  -5  12   9      912.53      892.88     28.50 o 
  -4  12   9      993.69      910.55     44.54 o 
  -3  12   9       21.91        2.55      8.90 o 
  -2  12   9      147.89      130.13     13.31 o 
  -1  12   9      192.81      200.56     12.27 o 
   0  12   9     1047.13     1045.55     32.60 o 
   1  12   9        4.91        0.00      9.94 o 
   2  12   9      827.97      774.10     38.66 o 
   3  12   9       67.83      115.81     21.69 o 
   4  12   9        0.63        0.00     16.90 o 
   5  12   9       27.80       52.29     19.89 o 
  -5  13   9       82.94      122.68     17.54 o 
  -4  13   9      465.58      518.11     25.68 o 
  -3  13   9      263.73      262.07     18.67 o 
  -2  13   9      950.73      986.85     34.13 o 
  -1  13   9      952.43      971.51     26.86 o 
   0  13   9      164.53      171.21     12.20 o 
   1  13   9      139.49      134.82     24.37 o 
   2  13   9      135.32      176.17     15.31 o 
   3  13   9      895.00      954.20     49.92 o 
   4  13   9       26.49        9.38     19.01 o 
  -4  14   9      327.95      342.82     22.18 o 
  -3  14   9       68.41       64.23     13.00 o 
  -2  14   9      165.04      157.98     15.35 o 
  -1  14   9      450.59      458.76     18.44 o 
   0  14   9      385.33      403.95     18.02 o 
   1  14   9      307.03      306.23     19.14 o 
   2  14   9      230.67      206.69     26.27 o 
   3  14   9        5.35        4.28     18.34 o 
  -3  15   9      518.68      564.69     27.97 o 
  -2  15   9      293.67      267.73     19.96 o 
  -1  15   9      183.15      213.06     31.79 o 
   0  15   9       96.94       91.02     11.02 o 
   1  15   9       52.13       35.40     12.15 o 
   2  15   9       14.04       11.95     18.34 o 
  -9   0  10      576.89      573.33     41.11 o 
  -8   0  10     1544.64     1628.19     72.79 o 
  -7   0  10      761.33      739.22     44.00 o 
  -6   0  10      653.08      601.41     38.07 o 
  -5   0  10        6.21        0.00      6.43 o 
  -4   0  10     4426.73     4218.45     90.12 o 
  -3   0  10    11462.19    11380.66    224.79 o 
  -2   0  10      872.29      929.53     26.52 o 
  -1   0  10      169.17      177.33     11.36 o 
   0   0  10       18.63       25.68      6.83 o 
   1   0  10     2660.45     2773.21     87.89 o 
   2   0  10     3060.60     2973.30     94.07 o 
   3   0  10     3003.35     3074.17     98.96 o 
   4   0  10      797.57      825.56     41.16 o 
   5   0  10      721.46      595.59     34.52 o 
   6   0  10       51.02       34.57     15.56 o 
  -9   1  10       27.83       28.52     16.79 o 
  -8   1  10      246.47      204.44     19.08 o 
  -7   1  10     2404.04     2384.67     64.93 o 
  -6   1  10     1673.30     1612.29     64.09 o 
  -5   1  10     1699.09     1574.63     28.53 o 
  -4   1  10      866.45      872.97     18.60 o 
  -3   1  10       20.56       15.17      5.19 o 
  -2   1  10     1305.95     1325.79     27.53 o 
  -1   1  10     1045.47     1108.47     20.71 o 
   0   1  10     8467.08     9007.14    354.10 o 
   1   1  10      249.07      233.28      9.70 o 
   2   1  10      817.91      853.81     27.78 o 
   3   1  10       16.13       11.23      9.35 o 
   4   1  10      259.15      297.76     20.37 o 
   5   1  10      711.89      689.77     26.86 o 
   6   1  10      810.17      676.26     38.90 o 
  -9   2  10     1170.49     1165.57     43.41 o 
  -8   2  10      675.20      665.72     30.78 o 
  -7   2  10      779.83      735.97     31.53 o 
  -6   2  10       47.71       38.57     17.98 o 
  -5   2  10      781.05      759.66     21.76 o 
  -4   2  10     4331.18     4224.88     64.00 o 
  -3   2  10     1791.66     1738.41     30.06 o 
  -2   2  10      786.02      712.15     16.43 o 
  -1   2  10     3188.59     3442.15     64.56 o 
   0   2  10      252.03      265.13      8.69 o 
   1   2  10      601.64      532.17     15.02 o 
   2   2  10     2259.81     2286.63     54.11 o 
   3   2  10     5260.61     5282.73    110.78 o 
   4   2  10     1932.40     1942.28     50.30 o 
   5   2  10      334.46      325.11     19.70 o 
   6   2  10       17.23        6.03     15.56 o 
  -9   3  10        5.00        7.91     13.15 o 
  -8   3  10      328.28      351.52     39.20 o 
  -7   3  10      365.73      348.11     22.31 o 
  -6   3  10      344.81      337.86     14.98 o 
  -5   3  10     1791.80     1752.44     38.02 o 
  -4   3  10      968.64      952.41     22.29 o 
  -3   3  10        3.14        2.64      4.99 o 
  -2   3  10      432.93      414.77     12.17 o 
  -1   3  10     2188.66     2227.96     58.45 o 
   0   3  10     3729.09     3675.00     63.70 o 
   1   3  10       40.89       36.94      6.03 o 
   2   3  10       82.44       67.63     10.35 o 
   3   3  10        8.78       15.07      9.50 o 
   4   3  10       87.56       98.80     12.98 o 
   5   3  10      452.04      338.13    165.94 o 
   6   3  10      935.35      973.21     47.76 o 
   7   3  10      452.33      439.08     34.57 o 
  -8   4  10      545.42      539.85     63.26 o 
  -7   4  10       86.12       95.68     15.34 o 
  -6   4  10      302.60      260.35     13.85 o 
  -5   4  10      811.99      852.78     24.01 o 
  -4   4  10     2138.91     2074.22     46.33 o 
  -3   4  10      195.70      170.14     16.51 o 
  -2   4  10     2095.24     2016.28     33.76 o 
  -1   4  10      108.05       91.82     13.61 o 
   0   4  10      446.13      496.52     20.36 o 
   1   4  10      718.11      737.26     19.08 o 
   2   4  10      705.18      694.20     24.63 o 
   3   4  10     1651.34     1644.79     43.66 o 
   4   4  10      603.63      620.54     25.31 o 
   5   4  10        1.74        6.73      9.35 o 
   6   4  10       80.05       78.36     20.19 o 
   7   4  10      330.67      344.75     29.83 o 
  -8   5  10      250.05      242.61     21.00 o 
  -7   5  10      609.83      666.65     37.12 o 
  -6   5  10      785.39      874.21     25.50 o 
  -5   5  10     1669.34     1596.22     46.42 o 
  -4   5  10       20.19       23.05      8.21 o 
  -3   5  10       22.31       29.69     10.01 o 
  -2   5  10      817.66      816.31     28.55 o 
  -1   5  10     2420.54     2375.37     38.16 o 
   0   5  10      838.05      798.02     25.49 o 
   1   5  10     1215.75     1220.45     26.96 o 
   2   5  10      303.23      274.62     15.86 o 
   3   5  10      205.53      229.57     18.57 o 
   4   5  10      340.31      372.98     20.10 o 
   5   5  10      320.87      360.72     29.98 o 
   6   5  10      248.88      274.74     28.13 o 
   7   5  10      448.80      471.79     36.73 o 
  -8   6  10     1391.54     1459.62     50.03 o 
  -7   6  10      112.43      100.90     11.08 o 
  -6   6  10       11.66       14.96      7.79 o 
  -5   6  10      448.87      436.89     17.52 o 
  -4   6  10     3613.10     3422.09    100.95 o 
  -3   6  10     3706.27     3168.49    576.13 o 
  -2   6  10     2559.41     2546.82     70.28 o 
  -1   6  10     1204.97     1135.65     21.78 o 
   0   6  10        2.04        5.10      6.05 o 
   1   6  10      724.93      723.73     24.64 o 
   2   6  10     2500.04     2436.22     57.66 o 
   3   6  10     1662.18     1763.33     46.05 o 
   4   6  10      523.08      479.52    116.09 o 
   5   6  10       48.73       26.79     16.69 o 
   6   6  10       38.94       47.60     19.58 o 
   7   6  10      130.93      154.81     25.24 o 
  -8   7  10      439.44      493.48     29.60 o 
  -7   7  10      583.43      558.56     23.96 o 
  -6   7  10      756.50      699.95     23.47 o 
  -5   7  10     1627.19     1694.70     49.94 o 
  -4   7  10      447.91      443.51     17.11 o 
  -3   7  10        0.07        0.00      4.98 o 
  -2   7  10      716.92      691.80     21.59 o 
  -1   7  10     3237.94     3135.07     84.60 o 
   0   7  10     3422.45     3337.22     60.26 o 
   1   7  10     1442.00     1440.13     38.67 o 
   2   7  10      800.59      760.20     26.29 o 
   3   7  10       98.23      121.92     14.84 o 
   4   7  10      171.10       99.20     74.65 o 
   5   7  10      661.53      693.93     41.52 o 
   6   7  10      377.24      442.79     35.86 o 
  -7   8  10       32.17       26.33      9.50 o 
  -6   8  10       49.59       51.72      9.74 o 
  -5   8  10     1025.11     1098.24     30.01 o 
  -4   8  10     1104.45     1172.43     29.87 o 
  -3   8  10     2064.83     1975.21     41.72 o 
  -2   8  10     1607.50     1573.20     30.55 o 
  -1   8  10      681.17      695.10     20.02 o 
   0   8  10     1089.83     1069.89     25.73 o 
   1   8  10      525.95      522.94     21.45 o 
   2   8  10     1688.83     1745.39     45.49 o 
   3   8  10      934.66      919.91     30.68 o 
   4   8  10      503.60      509.50     34.21 o 
   5   8  10       73.94       81.91     19.63 o 
   6   8  10        0.74        0.00     16.69 o 
  -7   9  10      641.57      648.21     24.60 o 
  -6   9  10      499.67      484.54     20.34 o 
  -5   9  10      709.95      709.03     23.63 o 
  -4   9  10        1.65        5.08      6.89 o 
  -3   9  10      793.52      806.10     27.14 o 
  -2   9  10        7.03        6.81      6.80 o 
  -1   9  10      543.33      522.12     29.42 o 
   0   9  10      288.39      296.41     13.85 o 
   1   9  10      233.47      229.58     15.01 o 
   2   9  10      420.92      412.51     19.82 o 
   3   9  10        0.13        0.98      8.41 o 
   4   9  10      425.99      387.97     31.43 o 
   5   9  10      304.39      331.00     31.37 o 
   6   9  10      422.53      470.45     38.17 o 
  -7  10  10       23.83       22.65      9.79 o 
  -6  10  10        7.41        6.49      8.58 o 
  -5  10  10      242.05      252.30     14.97 o 
  -4  10  10      707.51      679.86     34.14 o 
  -3  10  10       27.59       24.26      7.73 o 
  -2  10  10      391.53      393.95     15.79 o 
  -1  10  10      301.43      294.76     13.93 o 
   0  10  10      122.63      131.73     10.37 o 
   1  10  10      824.23      823.35     28.07 o 
   2  10  10       78.50       87.48     13.14 o 
   3  10  10     1314.14     1324.74     53.63 o 
   4  10  10       98.42       85.62     19.99 o 
   5  10  10       58.31       58.68     19.83 o 
  -6  11  10      445.11      457.86     21.63 o 
  -5  11  10      257.91      283.14     16.50 o 
  -4  11  10      566.81      542.29     21.21 o 
  -3  11  10        8.36       22.05      9.82 o 
  -2  11  10       25.45       15.27      9.25 o 
  -1  11  10      950.85      977.42     27.43 o 
   0  11  10      140.64      131.12     10.57 o 
   1  11  10      504.40      475.46     21.17 o 
   2  11  10        3.36        0.00      8.77 o 
   3  11  10       87.24       79.75     19.32 o 
   4  11  10      383.71      348.41     30.34 o 
   5  11  10      126.57      146.87     24.16 o 
  -5  12  10      102.97      100.32     11.79 o 
  -4  12  10      186.32      183.29     16.60 o 
  -3  12  10     1360.06     1335.39     41.49 o 
  -2  12  10      255.65      217.07     18.42 o 
  -1  12  10       84.31       72.98      9.61 o 
   0  12  10        5.76        5.11      7.29 o 
   1  12  10      147.06      154.53     13.87 o 
   2  12  10     1084.41     1116.92     52.37 o 
   3  12  10      168.35      182.63     23.65 o 
   4  12  10      207.07      181.55     25.24 o 
  -5  13  10      102.57      103.00     18.01 o 
  -4  13  10       30.51       13.95     10.69 o 
  -3  13  10      172.83      148.69     22.36 o 
  -2  13  10       70.45       79.55     12.65 o 
  -1  13  10      363.89      399.29     17.79 o 
   0  13  10      203.39      220.07     13.55 o 
   1  13  10      574.58      597.97     25.62 o 
   2  13  10       30.20       18.82     10.54 o 
   3  13  10        1.39        0.00     15.40 o 
  -4  14  10      658.23      709.20     39.98 o 
  -3  14  10      400.66      358.11     22.36 o 
  -2  14  10      444.52      433.48     23.41 o 
  -1  14  10       23.50       37.03     17.00 o 
   0  14  10      300.31      317.62     27.22 o 
   1  14  10      422.22      397.18     21.82 o 
   2  14  10       10.67       21.07     18.29 o 
  -2  15  10        5.73        5.82     10.82 o 
  -1  15  10      254.01      284.93     19.75 o 
   0  15  10      374.27      344.65     17.36 o 
   1  15  10       75.53       84.72     13.83 o 
  -8   1  11        0.86        9.95     12.18 o 
  -7   1  11        4.31        3.95     10.63 o 
  -6   1  11      105.54       85.83     14.11 o 
  -5   1  11      349.93      331.49     14.43 o 
  -4   1  11       64.28       65.83      6.77 o 
  -3   1  11      182.68      152.32     14.36 o 
  -2   1  11      128.75      123.02      7.50 o 
  -1   1  11       17.45        7.55      4.94 o 
   0   1  11     1330.79     1439.69     29.89 o 
   1   1  11       37.55       33.33      8.89 o 
   2   1  11       32.08       19.96      9.29 o 
   3   1  11       66.52       65.29     12.36 o 
   4   1  11     1699.39     1641.50     45.44 o 
   5   1  11       40.52       32.38     11.21 o 
   6   1  11       17.03       18.60     15.46 o 
  -8   2  11        5.14        7.23     11.50 o 
  -7   2  11       91.87       94.23     17.95 o 
  -6   2  11       54.72       61.55     13.22 o 
  -5   2  11      755.14      688.29     20.67 o 
  -4   2  11      357.44      348.41     11.76 o 
  -3   2  11      108.86       76.92      7.62 o 
  -2   2  11       35.24       20.04      5.98 o 
  -1   2  11      348.37      401.47     13.50 o 
   0   2  11      474.34      510.63     15.32 o 
   1   2  11       51.90       78.01     10.71 o 
   2   2  11        3.82       11.96      9.40 o 
   3   2  11      241.17      255.76     16.52 o 
   4   2  11      231.47      219.98     26.51 o 
   5   2  11        7.20       16.94     10.21 o 
   6   2  11        2.44        0.00     14.94 o 
  -8   3  11       61.67       69.26     14.68 o 
  -7   3  11       12.97       17.83     15.09 o 
  -6   3  11       24.73       14.14      7.24 o 
  -5   3  11      654.91      628.71     20.24 o 
  -4   3  11      973.68      946.87     31.96 o 
  -3   3  11      131.14      137.47     17.15 o 
  -2   3  11      147.48      213.07      9.34 o 
  -1   3  11       19.85        8.61      4.91 o 
   0   3  11      302.60      286.24     15.96 o 
   1   3  11       41.52       55.49      6.86 o 
   2   3  11        1.07        0.00      8.25 o 
   3   3  11      335.85      351.86     19.74 o 
   4   3  11       35.63       32.19     10.73 o 
   5   3  11        2.40        8.83     23.72 o 
   6   3  11       62.24       95.36     21.38 o 
   7   3  11        0.20       13.09     17.31 o 
  -8   4  11       38.31       14.63     16.87 o 
  -7   4  11       26.88        0.00     10.92 o 
  -6   4  11      165.89      158.22     11.77 o 
  -5   4  11      251.05      247.44     13.75 o 
  -4   4  11     1266.40     1227.70     34.10 o 
  -3   4  11       22.73       10.93      5.27 o 
  -2   4  11      166.83      183.70      8.85 o 
  -1   4  11      814.46      668.23    135.77 o 
   0   4  11     2120.70     2122.77     40.87 o 
   1   4  11        3.42        1.16      5.58 o 
   2   4  11      147.90      168.47     13.96 o 
   3   4  11      128.00      170.50     14.28 o 
   4   4  11       48.92       77.97     12.57 o 
   5   4  11        0.91        9.51      9.34 o 
   6   4  11      186.73      185.00     25.35 o 
   7   4  11       62.68       76.97     21.95 o 
  -8   5  11      190.08      203.89     20.17 o 
  -7   5  11       92.91       84.49     14.88 o 
  -6   5  11      357.42      358.51     17.50 o 
  -5   5  11      153.30      158.82     11.27 o 
  -4   5  11      366.81      378.79     16.00 o 
  -3   5  11      156.65      151.84      8.59 o 
  -2   5  11        0.89        0.76      5.02 o 
  -1   5  11      156.09      152.53     10.58 o 
   0   5  11      496.19      502.92     16.12 o 
   1   5  11       29.21       37.60      6.95 o 
   2   5  11      247.63      274.07     16.63 o 
   3   5  11      696.49      697.24     52.19 o 
   4   5  11      283.92      339.88     20.20 o 
   5   5  11       25.10       24.37     18.08 o 
   6   5  11        5.76        3.97     17.41 o 
   7   5  11       22.88        0.00     16.23 o 
  -8   6  11      177.00      151.23     18.97 o 
  -7   6  11      158.77      167.63     18.65 o 
  -6   6  11       76.87       94.33     10.65 o 
  -5   6  11      365.00      388.14     16.86 o 
  -4   6  11      426.65      407.86     16.68 o 
  -3   6  11       55.06       45.08      6.79 o 
  -2   6  11       57.25       58.44      7.76 o 
  -1   6  11      872.14      879.75     34.24 o 
   0   6  11      190.73      163.43     13.37 o 
   1   6  11        7.78       10.38      6.76 o 
   2   6  11        3.34       13.38      9.24 o 
   3   6  11        5.48       22.50     10.40 o 
   4   6  11        6.28       20.82      9.93 o 
   5   6  11      172.61      171.81     25.09 o 
   6   6  11       78.88       69.34     21.12 o 
  -7   7  11       32.68       32.24      9.76 o 
  -6   7  11       73.94       48.50      9.76 o 
  -5   7  11      191.80      189.55     14.03 o 
  -4   7  11      760.91      750.50     22.84 o 
  -3   7  11       24.35       22.47      6.29 o 
  -2   7  11      158.30      145.52      8.62 o 
  -1   7  11      245.02      242.70     12.86 o 
   0   7  11       10.07       18.51      7.29 o 
   1   7  11        4.74        0.00      3.14 o 
   2   7  11       18.78       24.47      9.52 o 
   3   7  11      800.29      831.60     45.41 o 
   4   7  11        5.95        0.00      9.53 o 
   5   7  11        5.73       19.63     17.46 o 
   6   7  11       27.02       33.59     19.47 o 
  -7   8  11       48.30       50.60     11.81 o 
  -6   8  11      200.09      221.06     14.19 o 
  -5   8  11      545.45      559.31     21.04 o 
  -4   8  11      271.86      311.90     23.51 o 
  -3   8  11      148.34      109.02     16.22 o 
  -2   8  11      122.15      122.99      9.84 o 
  -1   8  11     1025.12     1003.03     25.39 o 
   0   8  11        2.12        1.12      6.69 o 
   1   8  11      177.48      213.91     15.41 o 
   2   8  11       15.16        1.65      8.80 o 
   3   8  11      220.30      233.30     16.89 o 
   4   8  11        6.43        0.00     14.99 o 
   5   8  11       32.71       26.07     17.52 o 
   6   8  11      111.44      126.63     24.93 o 
  -7   9  11       47.70       32.37      9.81 o 
  -6   9  11       14.89       11.61      8.61 o 
  -5   9  11        4.38        2.15      8.11 o 
  -4   9  11      641.50      583.32     20.55 o 
  -3   9  11        4.75        2.26      5.18 o 
  -2   9  11     2181.08     2103.09     75.71 o 
  -1   9  11       91.14       94.94      9.55 o 
   0   9  11      219.16      201.12     11.62 o 
   1   9  11       96.80      101.94     12.45 o 
   2   9  11      434.12      431.92     21.04 o 
   3   9  11       70.89       86.80     12.27 o 
   4   9  11        2.95        0.00     15.30 o 
   5   9  11       11.80       14.73     17.36 o 
  -6  10  11      710.09      730.19     25.79 o 
  -5  10  11      429.68      480.08     23.19 o 
  -4  10  11      144.97      139.70     11.96 o 
  -3  10  11        7.74       12.02      4.87 o 
  -2  10  11      662.90      659.52     20.62 o 
  -1  10  11       29.76       39.47     12.92 o 
   0  10  11      419.32      424.50     16.52 o 
   1  10  11        6.08        6.15     10.79 o 
   2  10  11      119.57      132.46     13.77 o 
   3  10  11       14.41       13.47     10.07 o 
   4  10  11       59.77       76.19     21.02 o 
   5  10  11      180.67      162.33     24.73 o 
  -6  11  11      211.14      225.12     16.23 o 
  -5  11  11       90.91       92.26     11.53 o 
  -4  11  11       30.97       34.00      9.10 o 
  -3  11  11     1002.33      874.31     39.08 o 
  -2  11  11        1.83        0.00     13.24 o 
  -1  11  11      571.66      554.36     19.51 o 
   0  11  11      139.28      123.50     12.80 o 
   1  11  11      557.86      593.51     25.20 o 
   2  11  11       38.85       33.89     11.07 o 
   3  11  11      449.57      400.60     32.87 o 
   4  11  11      241.30      279.43     30.50 o 
  -5  12  11       64.72       63.18     10.97 o 
  -4  12  11      364.51      347.84     21.38 o 
  -3  12  11        0.32        2.03      9.43 o 
  -2  12  11      117.88       99.47     12.81 o 
  -1  12  11      483.05      477.29     22.67 o 
   0  12  11      801.14      840.40     25.01 o 
   1  12  11      643.09      686.73     27.33 o 
   2  12  11        8.10        0.68     10.27 o 
   3  12  11       59.91       29.00     18.19 o 
   4  12  11       86.00       90.77     23.13 o 
  -4  13  11      154.06      176.30     21.71 o 
  -3  13  11      302.00      296.35     19.71 o 
  -2  13  11      168.53      146.79     34.16 o 
  -1  13  11      150.55      164.72     12.29 o 
   0  13  11       22.65       18.79      8.56 o 
   1  13  11        3.61        4.84      9.94 o 
   2  13  11      230.43      221.55     17.54 o 
   3  13  11      538.34      540.41     40.23 o 
  -3  14  11       32.90       42.76     12.73 o 
  -2  14  11      160.84      179.57     16.58 o 
  -1  14  11      454.34      510.12     41.83 o 
   0  14  11      293.58      291.86     16.17 o 
   1  14  11      109.27       99.91     14.76 o 
  -8   0  12      771.49      795.47     48.53 o 
  -7   0  12      129.42      147.39     23.85 o 
  -6   0  12      898.88      919.17     48.68 o 
  -5   0  12     3008.03     2783.08     64.58 o 
  -4   0  12     2584.96     2567.25     60.46 o 
  -3   0  12     3254.89     3338.55    101.02 o 
  -2   0  12      413.45      468.94     19.63 o 
  -1   0  12      124.59      106.56     10.99 o 
   0   0  12      183.69      208.28     19.27 o 
   1   0  12     1429.40     1512.12     57.49 o 
   2   0  12     3621.94     3808.54    119.93 o 
   3   0  12      904.94      895.06     43.02 o 
   4   0  12        2.78        0.00     12.31 o 
   5   0  12      375.90      364.38     30.24 o 
   6   0  12        0.75        0.00     13.55 o 
  -8   1  12      321.07      283.79     21.66 o 
  -7   1  12      413.55      401.81     24.48 o 
  -6   1  12     1661.98     1593.59     61.20 o 
  -5   1  12      814.81      812.11     23.17 o 
  -4   1  12      967.11     1027.79     21.85 o 
  -3   1  12      299.65      257.47     63.96 o 
  -2   1  12     1176.97     1184.24     38.71 o 
  -1   1  12     5381.53     5356.32     90.43 o 
   0   1  12      945.16      901.17     28.63 o 
   1   1  12      252.87      231.77     18.06 o 
   2   1  12       10.66        0.84      8.68 o 
   3   1  12       70.77       61.89     11.73 o 
   4   1  12     1035.66     1043.87     35.11 o 
   5   1  12      327.36      319.37     20.27 o 
   6   1  12     1115.41     1027.04     51.41 o 
  -8   2  12      310.37      278.61     22.26 o 
  -7   2  12        6.54        0.00     11.57 o 
  -6   2  12       15.74        8.35     11.02 o 
  -5   2  12     1194.09     1167.49     29.13 o 
  -4   2  12      797.72      802.47     18.91 o 
  -3   2  12      511.89      518.51     14.67 o 
  -2   2  12      162.65      191.65     13.67 o 
  -1   2  12      103.53      114.13     11.83 o 
   0   2  12       53.46       63.68     10.07 o 
   1   2  12      279.07      268.92     16.18 o 
   2   2  12      285.89      314.62     21.25 o 
   3   2  12     1156.28     1133.72     35.53 o 
   4   2  12       72.75       66.78     12.29 o 
   5   2  12        7.83        0.84      9.76 o 
   6   2  12      351.32      313.48     30.45 o 
  -8   3  12      391.19      359.57     24.85 o 
  -7   3  12      123.13      140.16     24.57 o 
  -6   3  12       20.08       24.43      8.11 o 
  -5   3  12      872.20      785.66     23.28 o 
  -4   3  12        0.35        0.00      5.64 o 
  -3   3  12      395.71      390.27     18.34 o 
  -2   3  12       19.05        4.76      7.07 o 
  -1   3  12     1008.23      966.63     28.95 o 
   0   3  12     1065.71     1064.05     25.15 o 
   1   3  12      829.99      851.66     28.60 o 
   2   3  12       12.66        3.60      9.01 o 
   3   3  12       18.36       14.62     10.09 o 
   4   3  12      308.16      318.35     19.56 o 
   5   3  12      716.27      677.86     31.30 o 
   6   3  12      165.94      202.05     26.02 o 
  -8   4  12      856.67      901.29     38.62 o 
  -7   4  12        1.92        6.47     11.31 o 
  -6   4  12      247.20      212.42     13.41 o 
  -5   4  12     1482.31     1348.10     32.77 o 
  -4   4  12     1343.56     1343.06     26.60 o 
  -3   4  12       18.99        4.20      5.70 o 
  -2   4  12       71.17       92.19     17.15 o 
  -1   4  12       99.67      110.11     13.01 o 
   0   4  12     1103.67     1130.85     41.73 o 
   1   4  12       90.17       95.15     11.59 o 
   2   4  12      919.06      944.00     30.98 o 
   3   4  12      656.48      653.37     26.08 o 
   4   4  12      167.28      143.80     15.29 o 
   5   4  12      115.52       95.87     17.13 o 
   6   4  12       18.52       12.16     17.67 o 
  -8   5  12      305.78      307.29     23.56 o 
  -7   5  12      269.03      283.03     21.69 o 
  -6   5  12      628.93      630.52     37.75 o 
  -5   5  12      769.95      871.30     25.39 o 
  -4   5  12      333.06      344.12     18.15 o 
  -3   5  12       95.57      108.93      8.12 o 
  -2   5  12      803.06      790.91     21.19 o 
  -1   5  12     2701.09     2720.82     62.34 o 
   0   5  12     1452.47     1498.42     32.46 o 
   1   5  12       75.66       88.54     32.51 o 
   2   5  12       96.60       93.51     12.32 o 
   3   5  12      260.83      268.87     17.46 o 
   4   5  12      493.96      534.88     25.41 o 
   5   5  12      433.29      514.24     37.40 o 
   6   5  12      312.78      330.17     32.35 o 
  -7   6  12       26.41       17.26     12.29 o 
  -6   6  12      409.17      394.02     17.88 o 
  -5   6  12       89.18       88.94      9.88 o 
  -4   6  12      939.94      884.70     40.22 o 
  -3   6  12     2012.56     1931.16     34.72 o 
  -2   6  12      129.89      126.13     15.76 o 
  -1   6  12      109.83      122.16     11.42 o 
   0   6  12       57.83       62.81      8.27 o 
   1   6  12     1711.99     1758.10     37.05 o 
   2   6  12     1222.01     1218.80     36.61 o 
   3   6  12      440.51      402.02     20.88 o 
   4   6  12      225.67      279.20     19.09 o 
   5   6  12        5.32        0.36     17.52 o 
   6   6  12       19.64       24.52     19.52 o 
  -7   7  12      851.69      859.48     42.46 o 
  -6   7  12      435.34      404.20     18.40 o 
  -5   7  12      554.75      579.24     21.32 o 
  -4   7  12       92.00      107.30     10.74 o 
  -3   7  12      490.17      474.45     36.52 o 
  -2   7  12      452.65      472.39     18.36 o 
  -1   7  12      799.20      771.75     21.68 o 
   0   7  12     1515.50     1434.46     32.07 o 
   1   7  12      481.77      514.79     17.61 o 
   2   7  12       32.14       29.17     10.55 o 
   3   7  12       61.33       81.03     12.29 o 
   4   7  12      963.82      954.90     33.90 o 
   5   7  12      150.26      177.48     24.93 o 
   6   7  12      353.52      378.96     35.24 o 
  -7   8  12        1.43        1.02      9.00 o 
  -6   8  12      259.14      247.14     15.57 o 
  -5   8  12      310.37      331.58     16.83 o 
  -4   8  12     1330.99     1369.32     33.86 o 
  -3   8  12      102.36       97.64     12.20 o 
  -2   8  12      461.99      472.03     19.49 o 
  -1   8  12      308.51      303.92     14.03 o 
   0   8  12      672.91      665.76     20.24 o 
   1   8  12      721.71      614.15    128.05 o 
   2   8  12       38.61       56.75     14.24 o 
   3   8  12     1129.69     1198.49     72.74 o 
   4   8  12        4.10       28.23     17.21 o 
   5   8  12        1.61        9.79     18.49 o 
  -6   9  12      433.25      488.69     21.14 o 
  -5   9  12      551.35      551.01     21.54 o 
  -4   9  12      165.24      156.55     12.22 o 
  -3   9  12      157.41      157.14     14.07 o 
  -2   9  12      185.92      206.80     12.39 o 
  -1   9  12      543.60      573.36     19.40 o 
   0   9  12      638.89      640.71     20.37 o 
   1   9  12       43.61       40.20     13.24 o 
   2   9  12       10.02        9.78     13.70 o 
   3   9  12       11.47       11.94     10.61 o 
   4   9  12      291.19      269.07     28.33 o 
   5   9  12      310.97      330.02     32.40 o 
  -6  10  12      139.87      166.25     21.74 o 
  -5  10  12       65.93       66.83     10.84 o 
  -4  10  12      909.84      917.41     27.38 o 
  -3  10  12      227.72      243.74     18.73 o 
  -2  10  12      164.69      180.13     12.02 o 
  -1  10  12       50.08       51.72      8.85 o 
   0  10  12       93.49      103.27     12.26 o 
   1  10  12       30.33       44.30     10.23 o 
   2  10  12      240.11      275.20     18.51 o 
   3  10  12       12.09       30.89     11.31 o 
   4  10  12      151.88      141.21     23.59 o 
  -5  11  12      146.68      167.16     14.04 o 
  -4  11  12        6.74        3.17     12.75 o 
  -3  11  12       41.45       42.66     11.25 o 
  -2  11  12        5.45        0.00      8.93 o 
  -1  11  12       91.39      111.81     10.58 o 
   0  11  12      863.62      825.38     27.22 o 
   1  11  12       26.35       29.04      8.37 o 
   2  11  12      489.14      485.13     23.65 o 
   3  11  12      511.41      490.80     36.01 o 
   4  11  12      129.28      125.86     24.73 o 
  -5  12  12       58.10       58.54     11.16 o 
  -4  12  12      488.77      487.53     25.61 o 
  -3  12  12      328.17      341.89     20.74 o 
  -2  12  12      203.69      198.14     16.41 o 
  -1  12  12       38.99       52.54     10.70 o 
   0  12  12      153.19      137.57     11.97 o 
   1  12  12      164.64      169.13     12.58 o 
   2  12  12       24.70       31.94     11.44 o 
   3  12  12      299.84      309.51     30.29 o 
  -3  13  12      101.28       91.58     18.73 o 
  -2  13  12      430.07      355.67     21.08 o 
  -1  13  12      197.68      196.97     14.09 o 
   0  13  12      350.34      354.76     17.33 o 
   1  13  12       40.33       41.94      9.61 o 
   2  13  12        6.10       11.80     11.86 o 
  -2  14  12       43.97       36.15     11.90 o 
  -1  14  12        0.03        3.21     10.09 o 
   0  14  12      199.28      191.76     17.44 o 
  -8   1  13      522.91      585.52     44.79 o 
  -7   1  13       43.21       40.63     13.59 o 
  -6   1  13        2.69        0.00     10.20 o 
  -5   1  13      103.93      124.16     10.42 o 
  -4   1  13      605.21      629.68     17.01 o 
  -3   1  13      224.98      200.02     28.49 o 
  -2   1  13      132.09      146.59      8.84 o 
  -1   1  13      208.45      209.79     21.69 o 
   0   1  13        0.66        8.44      8.49 o 
   1   1  13       68.92       64.33     11.01 o 
   2   1  13        7.46        0.00      9.23 o 
   3   1  13       17.03        9.69     10.04 o 
   4   1  13        2.47       12.64      9.94 o 
   5   1  13      262.63      239.99     20.68 o 
   6   1  13       33.16       18.91     16.85 o 
  -8   2  13       56.13       50.92     14.15 o 
  -7   2  13       42.92       38.83     13.40 o 
  -6   2  13        1.13        8.63     11.35 o 
  -5   2  13       15.82       15.25      8.09 o 
  -4   2  13     1838.17     1815.58     57.83 o 
  -3   2  13      380.99      366.66     13.23 o 
  -2   2  13       11.16        9.48      6.76 o 
  -1   2  13       17.44       39.61     31.68 o 
   0   2  13       64.23       65.96     10.94 o 
   1   2  13      570.79      606.42     24.11 o 
   2   2  13       99.93       88.09     27.12 o 
   3   2  13        7.45       13.98      9.68 o 
   4   2  13        3.57        0.00      9.79 o 
   5   2  13       31.71       27.69     11.56 o 
   6   2  13       52.09       42.45     19.11 o 
  -8   3  13        3.78       14.27     13.15 o 
  -7   3  13       34.02       15.27     12.03 o 
  -6   3  13      173.36      159.85     12.06 o 
  -5   3  13       33.36       40.03      9.05 o 
  -4   3  13      304.47      291.61     11.80 o 
  -3   3  13       61.27       65.51      7.37 o 
  -2   3  13      715.54      685.52     19.83 o 
  -1   3  13      129.48      126.42      9.81 o 
   0   3  13      337.82      369.90     18.72 o 
   1   3  13       21.08        0.00      8.76 o 
   2   3  13      337.77      344.80     19.75 o 
   3   3  13        0.44        1.99      9.58 o 
   4   3  13        5.56        0.00      9.84 o 
   5   3  13       10.80       27.67     11.45 o 
   6   3  13        0.39        0.00     16.54 o 
  -8   4  13        3.88        6.52     13.96 o 
  -7   4  13       55.08       83.44     15.80 o 
  -6   4  13        1.13        0.00      7.35 o 
  -5   4  13       25.37       15.80     10.57 o 
  -4   4  13      481.78      449.93     25.68 o 
  -3   4  13      165.31      167.03     17.63 o 
  -2   4  13      347.26      315.05     17.22 o 
  -1   4  13      125.77      133.05     15.37 o 
   0   4  13        1.95        0.00      8.32 o 
   1   4  13        4.11        9.20      9.39 o 
   2   4  13       16.31        4.73      9.13 o 
   3   4  13       34.76       45.55     19.37 o 
   4   4  13      135.47      109.14     22.33 o 
   5   4  13      271.67      269.52     20.03 o 
   6   4  13       14.50       21.48     17.67 o 
  -7   5  13       65.24       65.27     15.13 o 
  -6   5  13       53.71       48.67      9.48 o 
  -5   5  13      374.49      377.46     16.90 o 
  -4   5  13      143.79      109.70     21.33 o 
  -3   5  13      236.08      222.65     14.12 o 
  -2   5  13        6.23        7.41      6.73 o 
  -1   5  13        9.65       10.49      9.17 o 
   0   5  13        0.65        3.34      6.35 o 
   1   5  13      399.33      401.16     20.08 o 
   2   5  13      436.02      434.37     21.55 o 
   3   5  13      330.79      334.31     20.09 o 
   4   5  13       91.38      142.58     17.05 o 
   5   5  13       21.03       14.12     17.36 o 
   6   5  13       72.06       58.52     22.20 o 
  -7   6  13       67.65       57.80     17.16 o 
  -6   6  13        2.24        9.17      8.20 o 
  -5   6  13       30.17       24.37      8.82 o 
  -4   6  13        8.52        5.57      5.25 o 
  -3   6  13       10.87       10.20      7.01 o 
  -2   6  13      895.39      919.85     31.47 o 
  -1   6  13      371.89      409.25     30.37 o 
   0   6  13      697.38      663.40     20.17 o 
   1   6  13       46.25       53.17     11.13 o 
   2   6  13       25.70        4.82      9.93 o 
   3   6  13       16.14       23.95     10.53 o 
   4   6  13       81.25      136.37     15.25 o 
   5   6  13       87.13      124.05     22.62 o 
  -7   7  13       18.77       19.88      9.84 o 
  -6   7  13       46.12       46.56     11.46 o 
  -5   7  13      183.46      209.99     21.20 o 
  -4   7  13      347.35      356.66     24.11 o 
  -3   7  13       31.25       22.26      7.68 o 
  -2   7  13      130.16      135.76     10.46 o 
  -1   7  13        0.55        0.00      6.55 o 
   0   7  13        0.53        3.40      5.81 o 
   1   7  13       88.40       73.20     11.69 o 
   2   7  13      152.99      177.42     15.61 o 
   3   7  13       38.13       68.02     15.09 o 
   4   7  13       15.82        0.46     11.01 o 
   5   7  13       30.96       12.47     17.82 o 
  -6   8  13        1.68        3.23      8.13 o 
  -5   8  13      163.97      160.16     20.39 o 
  -4   8  13        0.06        4.00     14.22 o 
  -3   8  13      300.14      327.42     19.22 o 
  -2   8  13      479.32      551.22     18.96 o 
  -1   8  13        1.86       10.11      9.28 o 
   0   8  13      271.89      279.84     17.78 o 
   1   8  13       31.32       40.39     10.85 o 
   2   8  13        0.19        0.00      9.66 o 
   3   8  13       14.61        8.46     13.11 o 
   4   8  13       30.61       29.06     17.67 o 
   5   8  13       21.52       31.68     19.01 o 
  -6   9  13      134.38      164.26     16.31 o 
  -5   9  13      208.16      218.25     19.50 o 
  -4   9  13      133.48      161.48     15.43 o 
  -3   9  13      196.70      184.64     15.52 o 
  -2   9  13      386.67      383.84     16.51 o 
  -1   9  13      471.32      450.82     27.91 o 
   0   9  13      403.23      386.84     16.63 o 
   1   9  13       35.00       34.77      8.05 o 
   2   9  13      212.77      213.79     16.51 o 
   3   9  13       45.39       42.31     12.27 o 
   4   9  13       13.10       11.69     17.57 o 
  -5  10  13      311.16      350.05     21.72 o 
  -4  10  13        0.16        0.00     16.25 o 
  -3  10  13        3.41        3.86     13.45 o 
  -2  10  13      225.64      210.47     13.08 o 
  -1  10  13     1728.34     1705.79     38.73 o 
   0  10  13       33.11       43.73      9.04 o 
   1  10  13        1.60        7.07      7.82 o 
   2  10  13       53.68       77.56     13.08 o 
   3  10  13      162.82      181.72     16.93 o 
   4  10  13      151.03      141.93     24.83 o 
  -5  11  13      399.19      416.66     31.37 o 
  -4  11  13      117.03      102.01     14.14 o 
  -3  11  13        2.17        5.84      9.82 o 
  -2  11  13      309.19      321.66     26.99 o 
  -1  11  13      250.77      259.54     17.42 o 
   0  11  13       79.49       73.04     10.08 o 
   1  11  13       77.43       70.24     10.03 o 
   2  11  13      698.19      687.88     29.07 o 
   3  11  13      297.88      308.74     32.66 o 
  -4  12  13       17.88       12.56     10.82 o 
  -3  12  13       60.75       50.00     12.43 o 
  -2  12  13       69.62       56.87     19.29 o 
  -1  12  13      102.73       94.01     11.14 o 
   0  12  13      262.55      234.06     14.44 o 
   1  12  13       44.65       53.81     10.25 o 
   2  12  13       21.25       10.60     11.06 o 
  -2  13  13       15.83       31.70     11.78 o 
  -1  13  13        0.03        0.00      8.53 o 
   0  13  13      237.96      248.45     15.50 o 
   1  13  13      279.21      271.56     16.25 o 
  -8   0  14      286.08      290.04     32.04 o 
  -7   0  14        3.22        7.06     16.38 o 
  -6   0  14      802.45      924.99     51.57 o 
  -5   0  14     2412.34     2408.16     59.31 o 
  -4   0  14     2564.08     2659.08     63.87 o 
  -3   0  14      956.18      927.52     30.36 o 
  -2   0  14        4.59       19.63     12.88 o 
  -1   0  14      232.14      235.74     21.64 o 
   0   0  14      331.62      333.11     26.33 o 
   1   0  14     1571.34     1509.50     59.14 o 
   2   0  14     2467.83     2491.20     87.94 o 
   3   0  14     1203.80     1274.79     57.39 o 
   4   0  14       89.06       84.13     20.45 o 
   5   0  14      126.17      106.90     22.20 o 
   6   0  14      683.64      635.67     42.50 o 
  -7   1  14      487.28      520.15     28.67 o 
  -6   1  14      311.54      292.85     34.18 o 
  -5   1  14      698.37      714.70     22.61 o 
  -4   1  14      195.05      213.45     10.48 o 
  -3   1  14      706.22      687.67     31.59 o 
  -2   1  14     4596.40     4456.71     94.78 o 
  -1   1  14     5009.94     4945.26    104.47 o 
   0   1  14     2364.66     2282.01     55.88 o 
   1   1  14       12.88        5.69      9.86 o 
   2   1  14       13.30       19.34     10.45 o 
   3   1  14      853.93      790.26     29.81 o 
   4   1  14      594.99      573.34     26.88 o 
   5   1  14      726.38      727.25     30.12 o 
   6   1  14      158.44      197.46     26.69 o 
  -7   2  14      110.19      116.36     16.96 o 
  -6   2  14      947.30      891.67     35.19 o 
  -5   2  14      996.55     1037.30     27.91 o 
  -4   2  14     2334.52     2317.84     45.97 o 
  -3   2  14       44.20       43.62      9.89 o 
  -2   2  14      590.81      599.96     21.98 o 
  -1   2  14        8.78        0.92      9.14 o 
   0   2  14      975.18      950.19     30.87 o 
   1   2  14      760.67      748.66     27.42 o 
   2   2  14      994.86     1020.99     34.06 o 
   3   2  14     1199.65     1176.96     65.07 o 
   4   2  14       94.87      115.17     15.24 o 
   5   2  14       40.60       36.52     12.39 o 
   6   2  14       17.58        0.00     16.43 o 
  -7   3  14      757.48      790.82     52.68 o 
  -6   3  14      482.03      469.79     30.73 o 
  -5   3  14      336.24      338.19     16.12 o 
  -4   3  14      244.62      220.20     15.49 o 
  -3   3  14     1838.75     1804.43     75.35 o 
  -2   3  14      396.53      441.37     20.78 o 
  -1   3  14     2063.17     2073.59     51.68 o 
   0   3  14     1140.10     1137.00     34.46 o 
   1   3  14        4.11        0.00      8.56 o 
   2   3  14       71.85       64.47     12.23 o 
   3   3  14      501.35      502.00     29.31 o 
   4   3  14      852.07      922.15     33.96 o 
   5   3  14      377.08      428.56     24.62 o 
  -7   4  14        2.80        6.74     12.06 o 
  -6   4  14      191.55      167.08     16.63 o 
  -5   4  14      109.21      116.92     11.05 o 
  -4   4  14     1501.01     1409.06     60.26 o 
  -3   4  14      481.86      462.82     16.74 o 
  -2   4  14      223.71      197.85     11.52 o 
  -1   4  14       26.88       23.23      9.12 o 
   0   4  14      172.10      191.18     14.74 o 
   1   4  14      966.12      991.14     32.97 o 
   2   4  14      499.06      518.23     24.39 o 
   3   4  14     1257.66     1295.10     40.60 o 
   4   4  14      130.89      132.17     41.01 o 
   5   4  14        3.17       27.24     12.53 o 
  -7   5  14      569.75      504.52     28.54 o 
  -6   5  14      655.01      663.36     23.41 o 
  -5   5  14      616.06      588.97     30.71 o 
  -4   5  14       93.92       84.53     11.50 o 
  -3   5  14        4.81        2.08      6.64 o 
  -2   5  14     1465.80     1177.67    202.90 o 
  -1   5  14     1987.54     2004.88     41.45 o 
   0   5  14      828.24      793.56     28.34 o 
   1   5  14      124.81      136.43     36.96 o 
   2   5  14      344.47      354.00     20.71 o 
   3   5  14      531.59      573.17     26.53 o 
   4   5  14     1134.49     1161.77     39.79 o 
   5   5  14      349.71      376.07     34.72 o 
  -7   6  14       47.39       33.81     24.32 o 
  -6   6  14      417.63      430.23     19.40 o 
  -5   6  14     2387.87     2482.38    164.25 o 
  -4   6  14      532.21      556.45     62.90 o 
  -3   6  14      494.65      520.84     20.81 o 
  -2   6  14      114.29      117.34     10.05 o 
  -1   6  14      417.13      378.56     25.57 o 
   0   6  14      497.39      508.78     23.24 o 
   1   6  14      565.40      628.22     25.81 o 
   2   6  14     1207.05     1278.29     40.39 o 
   3   6  14      299.63      313.47     20.17 o 
   4   6  14       39.66       55.86     15.61 o 
   5   6  14        1.34       34.57     20.25 o 
  -6   7  14     1084.16     1147.29     59.36 o 
  -5   7  14      122.76      165.61     14.94 o 
  -4   7  14      206.26      207.38     16.28 o 
  -3   7  14      665.50      666.73     54.30 o 
  -2   7  14     2516.28     2458.57     57.05 o 
  -1   7  14     1654.33     1588.29     35.63 o 
   0   7  14      401.03      431.85     21.12 o 
   1   7  14       70.37       73.91     12.31 o 
   2   7  14      184.79      210.04     39.98 o 
   3   7  14      505.62      554.60     35.26 o 
   4   7  14      351.70      328.40     21.83 o 
  -6   8  14      141.52      141.65     13.58 o 
  -5   8  14     1267.51     1269.94     40.70 o 
  -4   8  14      803.13      761.82     29.32 o 
  -3   8  14      474.05      453.59     22.48 o 
  -2   8  14       66.27       79.18      9.68 o 
  -1   8  14       74.62       60.92     11.58 o 
   0   8  14      209.95      212.39     16.71 o 
   1   8  14      474.41      467.18     23.11 o 
   2   8  14      582.06      635.62     27.46 o 
   3   8  14      341.68      393.98     41.08 o 
   4   8  14      432.37      486.73     37.56 o 
  -5   9  14      120.16      112.87     14.54 o 
  -4   9  14        0.20        0.00      9.04 o 
  -3   9  14      151.21      150.84     15.09 o 
  -2   9  14      302.30      321.78     20.64 o 
  -1   9  14     1328.37     1239.45     31.38 o 
   0   9  14     1622.94     1675.30     38.37 o 
   1   9  14      141.86      151.63     15.40 o 
   2   9  14       31.97       67.64     12.58 o 
   3   9  14      365.53      321.88     30.55 o 
   4   9  14      234.52      244.14     30.14 o 
  -5  10  14      153.99      152.63     33.28 o 
  -4  10  14      275.48      255.61     19.08 o 
  -3  10  14      434.11      427.95     23.04 o 
  -2  10  14       35.00       19.53     10.68 o 
  -1  10  14      152.61      141.78     12.02 o 
   0  10  14      589.28      578.08     20.52 o 
   1  10  14       53.07       69.45     12.98 o 
   2  10  14      134.00      146.83     17.44 o 
   3  10  14      897.90      900.74     34.58 o 
  -4  11  14       61.45       71.41     13.22 o 
  -3  11  14      509.19      508.59     25.42 o 
  -2  11  14      154.51      159.25     15.47 o 
  -1  11  14      598.52      577.12     27.87 o 
   0  11  14       42.33       56.97      9.99 o 
   1  11  14      157.40      168.45     16.28 o 
   2  11  14       21.92       29.91     12.06 o 
  -3  12  14      266.70      234.87     19.28 o 
  -2  12  14        0.43        2.20      9.77 o 
  -1  12  14       62.19       58.72     11.66 o 
   0  12  14      147.91      157.69     13.31 o 
   1  12  14      247.97      262.49     22.49 o 
  -7   1  15      150.18      173.49     18.83 o 
  -6   1  15        2.01        0.00     11.74 o 
  -5   1  15        3.35        0.00      7.51 o 
  -4   1  15        1.32        0.00      4.92 o 
  -3   1  15      276.57      259.61     15.56 o 
  -2   1  15        8.78        7.52      8.17 o 
  -1   1  15       17.29       13.27      8.85 o 
   0   1  15       13.16        7.86      8.98 o 
   1   1  15       57.13       45.11     20.17 o 
   2   1  15        9.76       13.49     10.76 o 
   3   1  15       25.06       17.17     11.45 o 
   4   1  15        0.07        0.00     14.79 o 
   5   1  15       45.94       17.60     12.27 o 
  -7   2  15       22.62       29.28     12.80 o 
  -6   2  15        0.60        2.32     11.53 o 
  -5   2  15       33.08       17.01      8.18 o 
  -4   2  15       85.20       80.30      9.21 o 
  -3   2  15       11.89       23.45      7.72 o 
  -2   2  15        3.41        7.02      8.65 o 
  -1   2  15       16.75       25.68      9.98 o 
   0   2  15        0.90        1.25      8.67 o 
   1   2  15       52.08       56.35     11.21 o 
   2   2  15       71.94       59.62     22.62 o 
   3   2  15        9.53        7.63     10.27 o 
   4   2  15       26.69       19.52     11.93 o 
   5   2  15       10.67        4.29     10.60 o 
  -7   3  15       15.80       10.47     12.66 o 
  -6   3  15       80.77       95.19     22.67 o 
  -5   3  15      257.77      244.77     14.13 o 
  -4   3  15      358.74      355.61     15.83 o 
  -3   3  15      131.16      126.03     12.07 o 
  -2   3  15       51.97       48.05      9.85 o 
  -1   3  15        8.01        4.04      8.41 o 
   0   3  15       17.06       19.69      9.55 o 
   1   3  15      179.99      199.26     16.03 o 
   2   3  15       52.38       64.40     20.56 o 
   3   3  15       28.20       10.53     10.80 o 
   4   3  15      124.65      107.63     15.07 o 
   5   3  15        8.96        0.00     11.11 o 
  -7   4  15       17.95       11.17     12.75 o 
  -6   4  15      154.46      152.00     12.75 o 
  -5   4  15        0.10        0.00      8.92 o 
  -4   4  15        0.09        0.00      8.66 o 
  -3   4  15      218.08      217.57     12.35 o 
  -2   4  15       50.74       44.56     10.38 o 
  -1   4  15      608.89      606.64     24.31 o 
   0   4  15       50.45       32.99     18.31 o 
   1   4  15      121.83      113.65     13.79 o 
   2   4  15        5.05        5.92     10.89 o 
   3   4  15       14.08       27.46     11.21 o 
   4   4  15      211.48      218.53     18.52 o 
   5   4  15        6.81        0.00     10.67 o 
  -6   5  15       15.15       15.33      8.94 o 
  -5   5  15      168.04      163.81     21.64 o 
  -4   5  15       30.49       28.51     10.18 o 
  -3   5  15        6.44        7.74      7.24 o 
  -2   5  15      152.41      152.69     27.61 o 
  -1   5  15       20.06       10.82      9.42 o 
   0   5  15       96.20      115.56     13.60 o 
   1   5  15       32.66       36.09     10.81 o 
   2   5  15      590.90      566.36     34.44 o 
   3   5  15       41.52       45.03     12.66 o 
   4   5  15        7.48       20.35     12.24 o 
  -6   6  15       46.85       40.61     10.23 o 
  -5   6  15        2.82        0.00      9.21 o 
  -4   6  15        5.54        1.50      8.92 o 
  -3   6  15      154.83      162.90     14.45 o 
  -2   6  15      131.38      125.01     11.37 o 
  -1   6  15      463.04      454.85     21.74 o 
   0   6  15       40.66       65.96     11.78 o 
   1   6  15      220.62      244.99     25.55 o 
   2   6  15        1.39        0.00     10.26 o 
   3   6  15       69.71       87.67     13.93 o 
   4   6  15       74.52      110.37     17.70 o 
  -6   7  15       42.61       28.67     11.59 o 
  -5   7  15      317.09      299.01     19.72 o 
  -4   7  15      104.57      101.78     13.44 o 
  -3   7  15        2.05        6.31      9.67 o 
  -2   7  15       22.21       14.77      8.06 o 
  -1   7  15        8.46        9.32     22.36 o 
   0   7  15      183.89      183.97     15.77 o 
   1   7  15      334.44      348.12     20.67 o 
   2   7  15      178.55      195.19     24.37 o 
   3   7  15      163.34      201.50     17.95 o 
   4   7  15       50.18       62.26     14.74 o 
  -5   8  15       56.43       62.46     13.19 o 
  -4   8  15       15.66        9.06     10.09 o 
  -3   8  15      310.68      302.06     29.11 o 
  -2   8  15      658.76      639.87     24.74 o 
  -1   8  15      418.33      379.70     21.33 o 
   0   8  15        5.76        7.95     10.11 o 
   1   8  15       12.36        2.99     10.32 o 
   2   8  15      193.98      207.33     17.91 o 
   3   8  15        5.31       10.61     11.57 o 
  -5   9  15      263.62      284.85     20.50 o 
  -4   9  15      226.49      233.87     18.36 o 
  -3   9  15        2.02        6.53     13.32 o 
  -2   9  15        5.20        8.02      8.81 o 
  -1   9  15      537.91      538.63     20.56 o 
   0   9  15       12.47        3.91     10.27 o 
   1   9  15      373.37      381.19     22.27 o 
   2   9  15       34.11       30.55     17.80 o 
   3   9  15       81.28       81.09     15.38 o 
  -4  10  15        0.08        1.75     10.32 o 
  -3  10  15       28.04       20.02     11.51 o 
  -2  10  15       14.57       22.26     10.94 o 
  -1  10  15      183.86      187.57     20.31 o 
   0  10  15      237.32      213.81     17.75 o 
   1  10  15       29.79       26.68     11.61 o 
   2  10  15       14.63       22.07     11.73 o 
  -3  11  15       47.59       41.20     16.49 o 
  -2  11  15        4.08        3.44      9.78 o 
  -1  11  15       31.41       32.50      9.57 o 
   0  11  15      317.53      316.58     20.76 o 
   1  11  15       29.42       31.24     12.42 o 
  -7   0  16      650.34      709.95     47.24 o 
  -6   0  16      638.96      677.45     45.85 o 
  -5   0  16     1300.18     1354.64     63.67 o 
  -4   0  16     1220.13     1310.13     53.17 o 
  -3   0  16        5.11        0.00     12.42 o 
  -2   0  16       43.97       28.28     13.34 o 
  -1   0  16      704.02      689.81     37.09 o 
   0   0  16     2300.92     2260.61     81.71 o 
   1   0  16     1100.21     1047.03     50.23 o 
   2   0  16     1400.79     1347.27     58.99 o 
   3   0  16      344.93      412.44     34.26 o 
   4   0  16       17.63       14.32     16.33 o 
  -6   1  16      208.63      247.51     21.77 o 
  -5   1  16        3.05        1.91      7.81 o 
  -4   1  16      655.20      639.33     24.29 o 
  -3   1  16     2771.70     2719.63     64.20 o 
  -2   1  16     1015.01      946.62     30.89 o 
  -1   1  16     2405.18     2374.92     59.16 o 
   0   1  16       79.90       86.78     12.22 o 
   1   1  16       51.28       49.93     12.11 o 
   2   1  16      227.55      239.58     18.57 o 
   3   1  16      874.50      936.23     35.12 o 
   4   1  16      779.84      739.26     31.81 o 
  -6   2  16      975.69      971.15     38.12 o 
  -5   2  16     2061.14     2013.76     54.02 o 
  -4   2  16      721.74      782.25     23.11 o 
  -3   2  16     1055.35     1041.82     32.55 o 
  -2   2  16      130.98      146.64     18.44 o 
  -1   2  16        8.24       12.91      9.92 o 
   0   2  16     1314.11     1402.67     41.45 o 
   1   2  16     1383.36     1333.99     59.45 o 
   2   2  16     1608.74     1688.96     49.14 o 
   3   2  16      721.48      787.11     53.35 o 
   4   2  16       30.60       38.60     12.83 o 
  -6   3  16      238.68      212.07     20.11 o 
  -5   3  16       39.16       24.32     10.66 o 
  -4   3  16      181.74      160.01     11.95 o 
  -3   3  16      319.48      323.18     38.30 o 
  -2   3  16     4972.71     5029.60    165.65 o 
  -1   3  16      787.64      789.89     28.39 o 
   0   3  16      604.90      610.96     25.68 o 
   1   3  16       24.16       18.96     10.77 o 
   2   3  16      516.37      540.51     25.46 o 
   3   3  16      377.24      381.01     22.83 o 
   4   3  16      553.44      568.16     28.32 o 
  -6   4  16      536.85      581.40     26.64 o 
  -5   4  16     1562.52     1583.59     62.16 o 
  -4   4  16      159.35      185.09     27.02 o 
  -3   4  16      468.26      489.54     26.27 o 
  -2   4  16      221.56      215.75     15.54 o 
  -1   4  16       80.31       69.38     11.56 o 
   0   4  16      365.37      381.86     20.87 o 
   1   4  16      712.58      764.09     43.51 o 
   2   4  16      927.12      984.72     35.57 o 
   3   4  16      419.20      432.04     24.33 o 
   4   4  16       13.25       14.25     13.21 o 
  -6   5  16      206.36      197.28     17.52 o 
  -5   5  16       14.07        0.00     10.74 o 
  -4   5  16      672.32      696.67     28.24 o 
  -3   5  16     1312.54     1296.50     42.02 o 
  -2   5  16      739.47      762.96     27.82 o 
  -1   5  16     1316.14     1323.23     39.83 o 
   0   5  16      160.54      165.60     17.98 o 
   1   5  16       34.28       31.20     11.77 o 
   2   5  16       53.24       74.90     13.71 o 
   3   5  16      534.82      550.80     27.49 o 
   4   5  16      315.11      328.26     22.61 o 
  -5   6  16     1447.06     1473.88     45.01 o 
  -4   6  16     1860.28     1816.32     51.16 o 
  -3   6  16       22.33       30.60      8.62 o 
  -2   6  16        0.48        0.00      9.06 o 
  -1   6  16      325.50      309.26     18.86 o 
   0   6  16      645.43      634.29     32.33 o 
   1   6  16      738.03      764.60     30.49 o 
   2   6  16      523.25      582.14     27.95 o 
   3   6  16      189.81      222.10     19.47 o 
  -5   7  16       28.51       28.71     11.59 o 
  -4   7  16     1052.64     1050.58     36.23 o 
  -3   7  16     1164.86     1168.20     38.19 o 
  -2   7  16      916.78      939.72     34.95 o 
  -1   7  16     2047.18     2015.00     53.46 o 
   0   7  16      188.17      215.54     17.15 o 
   1   7  16      116.15       92.84     13.65 o 
   2   7  16      232.69      226.89     18.61 o 
   3   7  16      555.92      583.31     28.87 o 
  -5   8  16      556.34      590.19     27.70 o 
  -4   8  16      995.23     1082.79     37.30 o 
  -3   8  16      115.43      101.27     14.08 o 
  -2   8  16       19.13       25.14     10.52 o 
  -1   8  16      202.39      204.93     17.06 o 
   0   8  16     1464.82     1499.16     44.97 o 
   1   8  16      260.96      253.51     19.16 o 
   2   8  16      804.52      814.86     66.51 o 
  -4   9  16      128.70      136.20     16.28 o 
  -3   9  16      525.52      489.08     25.53 o 
  -2   9  16      539.87      550.52     21.08 o 
  -1   9  16      395.10      406.43     23.01 o 
   0   9  16       93.63       91.27     23.88 o 
   1   9  16       92.84      127.01     15.69 o 
   2   9  16      155.33      167.35     18.14 o 
  -3  10  16       46.90       48.79     12.76 o 
  -2  10  16       35.55       35.37     11.87 o 
  -1  10  16      242.11      243.40     18.56 o 
   0  10  16       37.15       41.72     12.64 o 
   1  10  16      856.02      885.68     34.67 o 
  -6   1  17        2.57        0.00     15.97 o 
  -5   1  17       21.03       19.06     12.88 o 
  -4   1  17        0.19        0.00      8.58 o 
  -3   1  17       36.94       56.15     26.04 o 
  -2   1  17       11.37        0.00      8.81 o 
  -1   1  17       15.49       19.77      9.79 o 
   0   1  17       72.37       62.21     12.20 o 
   1   1  17        8.16        0.00      9.94 o 
   2   1  17       58.11       59.78     12.91 o 
   3   1  17        0.50        0.00     17.39 o 
   4   1  17        3.21        3.71     11.86 o 
  -6   2  17        0.90        0.00     15.56 o 
  -5   2  17        3.72        4.22     12.31 o 
  -4   2  17       10.16        7.12      8.74 o 
  -3   2  17      254.74      222.37     15.77 o 
  -2   2  17       63.37       45.82     10.69 o 
  -1   2  17       15.89       12.86     10.08 o 
   0   2  17       21.46       28.06     10.55 o 
   1   2  17        0.15       15.65     10.56 o 
   2   2  17       28.95       26.70     11.67 o 
   3   2  17        1.93        3.57     11.60 o 
  -6   3  17       44.56       33.64     20.86 o 
  -5   3  17        0.72        0.00     17.23 o 
  -4   3  17       77.94       45.39     14.99 o 
  -3   3  17      138.00      112.11     12.97 o 
  -2   3  17        5.42        7.39      9.76 o 
  -1   3  17        7.54        0.00      9.07 o 
   0   3  17       58.26       55.16     11.63 o 
   1   3  17       11.19        0.00      9.71 o 
   2   3  17      116.23      105.90     20.76 o 
   3   3  17       31.67       24.15     12.44 o 
  -5   4  17      128.00      121.26     14.91 o 
  -4   4  17       28.78        9.22     13.60 o 
  -3   4  17        1.02        3.59      8.88 o 
  -2   4  17       48.26       33.66     10.58 o 
  -1   4  17      283.35      312.45     35.86 o 
   0   4  17       74.88      108.00     14.11 o 
   1   4  17        1.67        7.56     10.35 o 
   2   4  17       10.54       10.32     11.36 o 
   3   4  17       69.70       67.91     14.21 o 
  -5   5  17       17.54       12.16     10.59 o 
  -4   5  17       95.07       87.06     17.62 o 
  -3   5  17       60.92       60.93     21.22 o 
  -2   5  17       48.47       46.33     11.03 o 
  -1   5  17        5.16        8.01     10.36 o 
   0   5  17       48.88       41.12     11.60 o 
   1   5  17      105.19       90.31     14.68 o 
   2   5  17       31.39       27.01     11.80 o 
   3   5  17      123.76       92.72     15.11 o 
  -5   6  17      158.00      163.06     28.88 o 
  -4   6  17       32.55       27.38     11.28 o 
  -3   6  17       73.85       81.36     12.68 o 
  -2   6  17      346.21      332.89     26.58 o 
  -1   6  17       19.97       27.32     18.42 o 
   0   6  17       67.43       84.44     14.04 o 
   1   6  17        6.34        0.00     10.51 o 
   2   6  17        0.57        3.24     11.10 o 
  -4   7  17      242.74      271.56     25.63 o 
  -3   7  17       58.11       64.45     17.31 o 
  -2   7  17        4.80       12.29     10.05 o 
  -1   7  17       75.47       50.58     11.64 o 
   0   7  17       32.14       14.95     10.90 o 
   1   7  17      173.27      167.72     23.67 o 
   2   7  17       87.07       90.00     15.14 o 
  -3   8  17       32.05       22.56     15.15 o 
  -2   8  17      246.77      259.92     18.19 o 
  -1   8  17       92.38       96.64     13.97 o 
   0   8  17      185.35      218.70     18.21 o 
   1   8  17       14.66       10.37     11.56 o 
  -2   9  17        0.05        0.00     10.66 o 
  -1   9  17       11.01        0.00     10.40 o 
   0   9  17      182.77      171.11     22.05 o 
  -4   0  18      596.98      571.07     35.65 o 
  -3   0  18       12.87        8.19     13.96 o 
  -2   0  18      359.95      359.79     29.93 o 
  -1   0  18       42.73       20.25     14.73 o 
   0   0  18      907.51      904.02     47.50 o 
   1   0  18      518.30      529.34     37.66 o 
   2   0  18       80.64       46.57     17.98 o 
   3   0  18        0.26       19.32     18.03 o 
  -5   1  18       12.65       29.26     14.63 o 
  -4   1  18      720.20      736.30     28.08 o 
  -3   1  18      568.98      529.53     24.39 o 
  -2   1  18      642.36      635.37     26.85 o 
  -1   1  18      131.10      133.28     17.62 o 
   0   1  18       11.23       10.30     11.67 o 
   1   1  18      192.54      156.15     15.93 o 
   2   1  18      142.13      137.93     16.47 o 
   3   1  18      312.69      291.07     22.11 o 
  -5   2  18      845.64      833.29     41.63 o 
  -4   2  18      470.86      469.52     22.86 o 
  -3   2  18        8.42       13.77      9.81 o 
  -2   2  18      256.56      258.39     17.75 o 
  -1   2  18     1335.29     1280.04     40.43 o 
   0   2  18      434.44      403.95     22.88 o 
   1   2  18      406.69      397.16     35.19 o 
   2   2  18      224.16      229.55     19.21 o 
   3   2  18       60.65       77.97     20.53 o 
  -5   3  18      104.08       90.52     17.98 o 
  -4   3  18       61.05       79.39     17.82 o 
  -3   3  18      401.36      382.36     21.40 o 
  -2   3  18      203.45      185.11     15.65 o 
  -1   3  18      947.46      849.95     47.01 o 
   0   3  18        8.93        5.86     16.51 o 
   1   3  18       22.00       28.54     11.60 o 
   2   3  18      166.69      186.36     18.81 o 
  -4   4  18      411.11      399.00     29.21 o 
  -3   4  18        3.10       12.13      9.38 o 
  -2   4  18       45.68       54.40     21.48 o 
  -1   4  18      354.37      351.34     21.14 o 
   0   4  18      580.44      554.55     26.82 o 
   1   4  18      391.40      365.11     22.18 o 
   2   4  18      346.19      378.67     24.24 o 
  -4   5  18      533.33      504.61     33.85 o 
  -3   5  18      251.61      272.49     18.17 o 
  -2   5  18      651.85      644.14     27.16 o 
  -1   5  18      186.55      223.95     49.35 o 
   0   5  18        4.90        3.65     10.47 o 
   1   5  18       90.18       93.83     19.68 o 
   2   5  18      187.54      191.43     18.32 o 
  -4   6  18      195.28      210.70     24.42 o 
  -3   6  18       42.20       36.01     15.09 o 
  -2   6  18      210.51      237.93     17.63 o 
  -1   6  18      327.57      342.42     21.13 o 
   0   6  18      567.46      564.47     54.30 o 
   1   6  18      288.54      263.45     20.69 o 
  -3   7  18      484.86      468.50     34.26 o 
  -2   7  18      241.07      266.11     18.94 o 
  -1   7  18       84.98      105.98     14.60 o 
   0   7  18       62.67       77.34     14.02 o 
  -4   1  19        0.02        5.64     10.19 o 
  -3   1  19       56.78       62.69     12.70 o 
  -2   1  19        9.87       28.39     11.40 o 
  -1   1  19       79.69       82.17     13.71 o 
   0   1  19        5.69        0.00      9.88 o 
   1   1  19        1.08        2.00     11.53 o 
  -4   2  19        4.28        0.00      9.26 o 
  -3   2  19        4.96        2.49      9.94 o 
  -2   2  19        2.24        2.42      9.41 o 
  -1   2  19       18.70       35.04     11.46 o 
   0   2  19      143.65      167.42     17.82 o 
   1   2  19        0.29        0.00     10.82 o 
  -3   3  19       11.70        7.22     10.30 o 
  -2   3  19       18.24        7.41     10.18 o 
  -1   3  19       13.87       10.97     10.58 o 
   0   3  19       46.82       42.74     20.07 o 
   1   3  19        3.53        9.30     11.39 o 
  -3   4  19       29.34       25.80     11.16 o 
  -2   4  19        0.73        1.39      9.86 o 
  -1   4  19        2.43       14.52     19.27 o 
   0   4  19       59.41       71.45     13.60 o 
   1   4  19        0.18        0.00     20.04 o 
  -2   5  19      120.17      100.15     14.11 o 
  -1   5  19        3.27        0.00     13.24 o 
   0   5  19       20.22       13.67     12.04 o 
  -2   0  20      140.15      176.81     24.47 o 
  -1   0  20     1131.85     1168.40     57.39 o 
  -2   1  20      194.36      172.95     16.93 o 
  -1   1  20      389.77      421.87     23.86 o 
                                                 
